# Supplementary material for: Longitudinal profiling of clonal hematopoiesis provides insight into clonal dynamics
Source: Immun Ageing. 2022 May 24;19:23. doi: 10.1186/s12979-022-00278-9 (PMC9128083; doi:10.1186/s12979-022-00278-9)
Supplement: Supplementary file 2 — Additional file 2. [file 12979_2022_278_MOESM2_ESM.xlsx]

## Sheet: Table S2
	Table S2. CHIP calls in the WHI logitudinal samples. AV: Annual visit; LLS: Long-life study visit; REF: Reference Allele; ALT: Alternative Allele; VAF: Variant allele fraction; ALT Count: number of reads supporting alternative allele.
	Sample ID	Visit	Age (Blood Draw)	CHR	Position (hg19)	REF	ALT	Gene	Variant Type	Accession	Annotation	Protein Change	VAF	Total Depth	ALT_Count
	Sample 45	AV1	61	20	31023003	GC	G	ASXL1	exonic	NM_015338	ASXL1:NM_015338:exon12:c.2489delC:p.A830Vfs*8	A830Vfs*8	0	589	0
	Sample 45	LLS	74	20	31023003	GC	G	ASXL1	exonic	NM_015338	ASXL1:NM_015338:exon12:c.2489delC:p.A830Vfs*8	A830Vfs*8	0.0023	877	2
	Sample 45	Base	59	20	31023003	GC	G	ASXL1	exonic	NM_015338	ASXL1:NM_015338:exon12:c.2489delC:p.A830Vfs*8	A830Vfs*8	0.0071	564	4
	Sample 45	AV3	63	20	31023003	GC	G	ASXL1	exonic	NM_015338	ASXL1:NM_015338:exon12:c.2489delC:p.A830Vfs*8	A830Vfs*8	0	1065	0
	Sample 45	AV6	66	20	31023003	GC	G	ASXL1	exonic	NM_015338	ASXL1:NM_015338:exon12:c.2489delC:p.A830Vfs*8	A830Vfs*8	0.0105	668	7
	Sample 45	AV1	61	4	106180839	T	G	TET2	exonic	NM_001127208	TET2:NM_001127208:exon7:c.T3867G:p.C1289W	C1289W	0.0104	6025	63
	Sample 45	LLS	74	4	106180839	T	G	TET2	exonic	NM_001127208	TET2:NM_001127208:exon7:c.T3867G:p.C1289W	C1289W	0.0058	11453	66
	Sample 45	Base	59	4	106180839	T	G	TET2	exonic	NM_001127208	TET2:NM_001127208:exon7:c.T3867G:p.C1289W	C1289W	0.0044	7921	35
	Sample 45	AV3	63	4	106180839	T	G	TET2	exonic	NM_001127208	TET2:NM_001127208:exon7:c.T3867G:p.C1289W	C1289W	0.0039	13429	53
	Sample 45	AV6	66	4	106180839	T	G	TET2	exonic	NM_001127208	TET2:NM_001127208:exon7:c.T3867G:p.C1289W	C1289W	0.0045	9047	41
	Sample 84	AV3	60	11	119148930	T	C	CBL	exonic	NM_005188	CBL:NM_005188:exon8:c.T1150C:p.C384R	C384R	0.0004	4605	2
	Sample 84	LLS	74	11	119148930	T	C	CBL	exonic	NM_005188	CBL:NM_005188:exon8:c.T1150C:p.C384R	C384R	0.0144	8081	116
	Sample 84	Base	57	11	119148930	T	C	CBL	exonic	NM_005188	CBL:NM_005188:exon8:c.T1150C:p.C384R	C384R	0.0006	10097	6
	Sample 84	AV6	63	11	119148930	T	C	CBL	exonic	NM_005188	CBL:NM_005188:exon8:c.T1150C:p.C384R	C384R	0.0006	6738	4
	Sample 84	AV3	60	2	25470583	C	A	DNMT3A	exonic	NM_022552	DNMT3A:NM_022552:exon8:c.G891T:p.W297C	W297C	0.0057	1761	10
	Sample 84	LLS	74	2	25470583	C	A	DNMT3A	exonic	NM_022552	DNMT3A:NM_022552:exon8:c.G891T:p.W297C	W297C	0.0113	4351	49
	Sample 84	Base	57	2	25470583	C	A	DNMT3A	exonic	NM_022552	DNMT3A:NM_022552:exon8:c.G891T:p.W297C	W297C	0.002	2933	6
	Sample 84	AV6	63	2	25470583	C	A	DNMT3A	exonic	NM_022552	DNMT3A:NM_022552:exon8:c.G891T:p.W297C	W297C	0.0034	2912	10
	Sample 119	AV1	61	20	31023425	CAATGGCAGTT	C	ASXL1	exonic	NM_015338	ASXL1:NM_015338:exon12:c.2911_2920del:p.N971Tfs*10	N971Tfs*10	0.1319	990	131
	Sample 119	LLS	76	20	31023425	CAATGGCAGTT	C	ASXL1	exonic	NM_015338	ASXL1:NM_015338:exon12:c.2911_2920del:p.N971Tfs*10	N971Tfs*10	0.3989	882	353
	Sample 77	AV3	61	2	25464490	C	T	DNMT3A	exonic	NM_022552	DNMT3A:NM_022552:exon17:c.G2023A:p.V675M	V675M	0.0021	2887	6
	Sample 77	AV6	64	2	25464490	C	T	DNMT3A	exonic	NM_022552	DNMT3A:NM_022552:exon17:c.G2023A:p.V675M	V675M	0.0083	1563	13
	Sample 77	AV1	59	2	25464490	C	T	DNMT3A	exonic	NM_022552	DNMT3A:NM_022552:exon17:c.G2023A:p.V675M	V675M	0.0048	1670	8
	Sample 77	Base	58	2	25464490	C	T	DNMT3A	exonic	NM_022552	DNMT3A:NM_022552:exon17:c.G2023A:p.V675M	V675M	0.0038	3138	12
	Sample 77	LLS	74	2	25464490	C	T	DNMT3A	exonic	NM_022552	DNMT3A:NM_022552:exon17:c.G2023A:p.V675M	V675M	0.0333	2849	95
	Sample 130	Base	60	2	25470559	C	T	DNMT3A	exonic	NM_022552	DNMT3A:NM_022552:exon8:c.G915A:p.W305X	W305X	0.0158	760	12
	Sample 130	AV3	63	2	25470559	C	T	DNMT3A	exonic	NM_022552	DNMT3A:NM_022552:exon8:c.G915A:p.W305X	W305X	0.0063	633	4
	Sample 130	AV6	66	2	25470559	C	T	DNMT3A	exonic	NM_022552	DNMT3A:NM_022552:exon8:c.G915A:p.W305X	W305X	0.0085	1417	12
	Sample 130	LLS	77	2	25470559	C	T	DNMT3A	exonic	NM_022552	DNMT3A:NM_022552:exon8:c.G915A:p.W305X	W305X	0.0229	742	17
	Sample 130	Base	60	4	106156651	AT	A	TET2	exonic	NM_001127208	TET2:NM_001127208:exon3:c.1553delT:p.F519Lfs*14	F519Lfs*14	0	362	0
	Sample 130	AV3	63	4	106156651	AT	A	TET2	exonic	NM_001127208	TET2:NM_001127208:exon3:c.1553delT:p.F519Lfs*14	F519Lfs*14	0	274	0
	Sample 130	AV6	66	4	106156651	AT	A	TET2	exonic	NM_001127208	TET2:NM_001127208:exon3:c.1553delT:p.F519Lfs*14	F519Lfs*14	0.0025	809	2
	Sample 130	LLS	77	4	106156651	AT	A	TET2	exonic	NM_001127208	TET2:NM_001127208:exon3:c.1553delT:p.F519Lfs*14	F519Lfs*14	0.0132	380	5
	Sample 130	Base	60	4	106197424	CA	C	TET2	exonic	NM_001127208	TET2:NM_001127208:exon11:c.5758delA:p.M1921Wfs*29	M1921Wfs*29	0	619	0
	Sample 130	AV3	63	4	106197424	CA	C	TET2	exonic	NM_001127208	TET2:NM_001127208:exon11:c.5758delA:p.M1921Wfs*29	M1921Wfs*29	0.0108	371	4
	Sample 130	AV6	66	4	106197424	CA	C	TET2	exonic	NM_001127208	TET2:NM_001127208:exon11:c.5758delA:p.M1921Wfs*29	M1921Wfs*29	0.0042	1430	6
	Sample 130	LLS	77	4	106197424	CA	C	TET2	exonic	NM_001127208	TET2:NM_001127208:exon11:c.5758delA:p.M1921Wfs*29	M1921Wfs*29	0.0121	828	10
	Sample 85	AV1	56	20	31024371	C	T	ASXL1	exonic	NM_015338	ASXL1:NM_015338:exon12:c.C3856T:p.Q1286X	Q1286X	0	937	0
	Sample 85	Base	55	20	31024371	C	T	ASXL1	exonic	NM_015338	ASXL1:NM_015338:exon12:c.C3856T:p.Q1286X	Q1286X	0.0106	565	6
	Sample 85	AV3	58	20	31024371	C	T	ASXL1	exonic	NM_015338	ASXL1:NM_015338:exon12:c.C3856T:p.Q1286X	Q1286X	0	743	0
	Sample 85	AV6	61	20	31024371	C	T	ASXL1	exonic	NM_015338	ASXL1:NM_015338:exon12:c.C3856T:p.Q1286X	Q1286X	0	691	0
	Sample 85	LLS	70	20	31024371	C	T	ASXL1	exonic	NM_015338	ASXL1:NM_015338:exon12:c.C3856T:p.Q1286X	Q1286X	0.0017	2330	4
	Sample 85	AV1	56	2	25523007	C	T	DNMT3A	splicing	NM_022552	NM_175629:exon3:c.177+1G>A;NM_022552:exon3:c.177+1G>A;NM_001320892:exon3:c.177+1G>A;NM_175630:exon3:c.177+1G>A	nan	0.0115	1898	22
	Sample 85	Base	55	2	25523007	C	T	DNMT3A	splicing	NM_022552	NM_175629:exon3:c.177+1G>A;NM_022552:exon3:c.177+1G>A;NM_001320892:exon3:c.177+1G>A;NM_175630:exon3:c.177+1G>A	nan	0.005	792	4
	Sample 85	AV3	58	2	25523007	C	T	DNMT3A	splicing	NM_022552	NM_175629:exon3:c.177+1G>A;NM_022552:exon3:c.177+1G>A;NM_001320892:exon3:c.177+1G>A;NM_175630:exon3:c.177+1G>A	nan	0.0099	1107	11
	Sample 85	AV6	61	2	25523007	C	T	DNMT3A	splicing	NM_022552	NM_175629:exon3:c.177+1G>A;NM_022552:exon3:c.177+1G>A;NM_001320892:exon3:c.177+1G>A;NM_175630:exon3:c.177+1G>A	nan	0.0072	1109	8
	Sample 85	LLS	70	2	25523007	C	T	DNMT3A	splicing	NM_022552	NM_175629:exon3:c.177+1G>A;NM_022552:exon3:c.177+1G>A;NM_001320892:exon3:c.177+1G>A;NM_175630:exon3:c.177+1G>A	nan	0.0071	3956	28
	Sample 85	AV1	56	4	106193892	CG	C	TET2	exonic	NM_001127208	TET2:NM_001127208:exon10:c.4355delG:p.R1452Qfs*6	R1452Qfs*6	0.013	4879	65
	Sample 85	Base	55	4	106193892	CG	C	TET2	exonic	NM_001127208	TET2:NM_001127208:exon10:c.4355delG:p.R1452Qfs*6	R1452Qfs*6	0.0036	2436	9
	Sample 85	AV3	58	4	106193892	CG	C	TET2	exonic	NM_001127208	TET2:NM_001127208:exon10:c.4355delG:p.R1452Qfs*6	R1452Qfs*6	0.002	3877	8
	Sample 85	AV6	61	4	106193892	CG	C	TET2	exonic	NM_001127208	TET2:NM_001127208:exon10:c.4355delG:p.R1452Qfs*6	R1452Qfs*6	0.0061	3069	19
	Sample 85	LLS	70	4	106193892	CG	C	TET2	exonic	NM_001127208	TET2:NM_001127208:exon10:c.4355delG:p.R1452Qfs*6	R1452Qfs*6	0.004	10858	44
	Sample 85	AV1	56	4	106197297	A	G	TET2	exonic	NM_001127208	TET2:NM_001127208:exon11:c.A5630G:p.K1877R	K1877R	0.011	2184	24
	Sample 85	Base	55	4	106197297	A	G	TET2	exonic	NM_001127208	TET2:NM_001127208:exon11:c.A5630G:p.K1877R	K1877R	0.0089	1119	10
	Sample 85	AV3	58	4	106197297	A	G	TET2	exonic	NM_001127208	TET2:NM_001127208:exon11:c.A5630G:p.K1877R	K1877R	0.0035	1996	7
	Sample 85	AV6	61	4	106197297	A	G	TET2	exonic	NM_001127208	TET2:NM_001127208:exon11:c.A5630G:p.K1877R	K1877R	0.0051	1381	7
	Sample 85	LLS	70	4	106197297	A	G	TET2	exonic	NM_001127208	TET2:NM_001127208:exon11:c.A5630G:p.K1877R	K1877R	0.0043	5589	24
	Sample 85	AV1	56	4	106197528	C	T	TET2	exonic	NM_001127208	TET2:NM_001127208:exon11:c.C5861T:p.A1954V	A1954V	0	1220	0
	Sample 85	Base	55	4	106197528	C	T	TET2	exonic	NM_001127208	TET2:NM_001127208:exon11:c.C5861T:p.A1954V	A1954V	0.0122	574	7
	Sample 85	AV3	58	4	106197528	C	T	TET2	exonic	NM_001127208	TET2:NM_001127208:exon11:c.C5861T:p.A1954V	A1954V	0	1072	0
	Sample 85	AV6	61	4	106197528	C	T	TET2	exonic	NM_001127208	TET2:NM_001127208:exon11:c.C5861T:p.A1954V	A1954V	0	764	0
	Sample 85	LLS	70	4	106197528	C	T	TET2	exonic	NM_001127208	TET2:NM_001127208:exon11:c.C5861T:p.A1954V	A1954V	0	3064	0
	Sample 94	LLS	81	2	25464450	C	T	DNMT3A	exonic	NM_022552	DNMT3A:NM_022552:exon17:c.G2063A:p.R688H	R688H	0.0197	1625	32
	Sample 94	Base	67	2	25464450	C	T	DNMT3A	exonic	NM_022552	DNMT3A:NM_022552:exon17:c.G2063A:p.R688H	R688H	0.0116	1210	14
	Sample 94	AV1	68	2	25464450	C	T	DNMT3A	exonic	NM_022552	DNMT3A:NM_022552:exon17:c.G2063A:p.R688H	R688H	0.0201	1887	38
	Sample 50	AV6	73	2	25468194	G	T	DNMT3A	exonic	NM_022552	DNMT3A:NM_022552:exon13:c.C1482A:p.C494X	C494X	0.0259	4480	116
	Sample 50	AV3	70	2	25468194	G	T	DNMT3A	exonic	NM_022552	DNMT3A:NM_022552:exon13:c.C1482A:p.C494X	C494X	0.0205	3171	65
	Sample 50	AV1	68	2	25468194	G	T	DNMT3A	exonic	NM_022552	DNMT3A:NM_022552:exon13:c.C1482A:p.C494X	C494X	0.0293	4850	142
	Sample 50	LLS	82	2	25468194	G	T	DNMT3A	exonic	NM_022552	DNMT3A:NM_022552:exon13:c.C1482A:p.C494X	C494X	0.0102	6270	64
	Sample 50	AV6	73	9	5073770	G	T	JAK2	exonic	NM_004972	JAK2:NM_004972:exon14:c.G1849T:p.V617F	V617F	0.0024	7969	19
	Sample 50	AV3	70	9	5073770	G	T	JAK2	exonic	NM_004972	JAK2:NM_004972:exon14:c.G1849T:p.V617F	V617F	0.0021	6696	14
	Sample 50	AV1	68	9	5073770	G	T	JAK2	exonic	NM_004972	JAK2:NM_004972:exon14:c.G1849T:p.V617F	V617F	0.0004	7260	3
	Sample 50	LLS	82	9	5073770	G	T	JAK2	exonic	NM_004972	JAK2:NM_004972:exon14:c.G1849T:p.V617F	V617F	0.1214	12631	1534
	Sample 69	Base	74	20	31024425	CT	C	ASXL1	exonic	NM_015338	ASXL1:NM_015338:exon12:c.3911delT:p.F1305Lfs*145	F1305Lfs*145	0.0102	786	8
	Sample 69	Base	74	4	106197379	T	G	TET2	exonic	NM_001127208	TET2:NM_001127208:exon11:c.T5712G:p.H1904Q	H1904Q	0.1602	1561	250
	Sample 182	AV1	66	2	25462068	A	G	DNMT3A	exonic	NM_022552	DNMT3A:NM_022552:exon20:c.T2339C:p.I780T	I780T	0.113	7144	807
	Sample 182	LLS	80	2	25462068	A	G	DNMT3A	exonic	NM_022552	DNMT3A:NM_022552:exon20:c.T2339C:p.I780T	I780T	0.2332	11392	2657
	Sample 22	LLS	74	2	25497814	CT	C	DNMT3A	exonic	NM_022552	DNMT3A:NM_022552:exon6:c.634delA:p.R212Gfs*13	R212Gfs*13	0.0021	1948	4
	Sample 22	Base	58	2	25497814	CT	C	DNMT3A	exonic	NM_022552	DNMT3A:NM_022552:exon6:c.634delA:p.R212Gfs*13	R212Gfs*13	0.0031	1914	6
	Sample 22	AV3	61	2	25497814	CT	C	DNMT3A	exonic	NM_022552	DNMT3A:NM_022552:exon6:c.634delA:p.R212Gfs*13	R212Gfs*13	0	1230	0
	Sample 22	AV1	59	2	25497814	CT	C	DNMT3A	exonic	NM_022552	DNMT3A:NM_022552:exon6:c.634delA:p.R212Gfs*13	R212Gfs*13	0.0153	522	8
	Sample 22	LLS	74	4	106156935	TG	T	TET2	exonic	NM_001127208	TET2:NM_001127208:exon3:c.1837delG:p.L615Sfs*24	L615Sfs*24	0	258	0
	Sample 22	Base	58	4	106156935	TG	T	TET2	exonic	NM_001127208	TET2:NM_001127208:exon3:c.1837delG:p.L615Sfs*24	L615Sfs*24	0.0132	453	6
	Sample 22	AV3	61	4	106156935	TG	T	TET2	exonic	NM_001127208	TET2:NM_001127208:exon3:c.1837delG:p.L615Sfs*24	L615Sfs*24	0	166	0
	Sample 22	AV1	59	4	106156935	TG	T	TET2	exonic	NM_001127208	TET2:NM_001127208:exon3:c.1837delG:p.L615Sfs*24	L615Sfs*24	0	71	0
	Sample 160	Base	69	2	25463289	T	G	DNMT3A	exonic	NM_022552	DNMT3A:NM_022552:exon19:c.A2204C:p.Y735S	Y735S	0.0879	2958	260
	Sample 160	LLS	86	2	25463289	T	G	DNMT3A	exonic	NM_022552	DNMT3A:NM_022552:exon19:c.A2204C:p.Y735S	Y735S	0.2026	2496	506
	Sample 160	Base	69	4	106164913	C	A	TET2	exonic	NM_001127208	TET2:NM_001127208:exon6:c.C3781A:p.R1261S	R1261S	0.0031	10932	34
	Sample 160	LLS	86	4	106164913	C	A	TET2	exonic	NM_001127208	TET2:NM_001127208:exon6:c.C3781A:p.R1261S	R1261S	0.0179	8442	151
	Sample 160	Base	69	4	106182971	A	T	TET2	exonic	NM_001127208	TET2:NM_001127208:exon8:c.A4010T:p.Y1337F	Y1337F	0.0248	969	24
	Sample 160	LLS	86	4	106182971	A	T	TET2	exonic	NM_001127208	TET2:NM_001127208:exon8:c.A4010T:p.Y1337F	Y1337F	0.0075	801	6
	Sample 98	AV1	76	20	31022286	T	TA	ASXL1	exonic	NM_015338	ASXL1:NM_015338:exon12:c.1772dupA:p.Y591*	Y591*	0.2632	1421	374
	Sample 98	LLS	91	20	31022286	T	TA	ASXL1	exonic	NM_015338	ASXL1:NM_015338:exon12:c.1772dupA:p.Y591*	Y591*	0.1776	1385	246
	Sample 39	Base	77	2	25457243	G	A	DNMT3A	exonic	NM_022552	DNMT3A:NM_022552:exon23:c.C2644T:p.R882C	R882C	0.0273	1687	46
	Sample 39	LLS	91	2	25457243	G	A	DNMT3A	exonic	NM_022552	DNMT3A:NM_022552:exon23:c.C2644T:p.R882C	R882C	0.0745	1127	84
	Sample 39	AV3	80	2	25457243	G	A	DNMT3A	exonic	NM_022552	DNMT3A:NM_022552:exon23:c.C2644T:p.R882C	R882C	0.0383	2608	100
	Sample 39	Base	77	2	25458595	A	G	DNMT3A	exonic	NM_022552	DNMT3A:NM_022552:exon22:c.T2578C:p.W860R	W860R	0.0077	4142	32
	Sample 39	LLS	91	2	25458595	A	G	DNMT3A	exonic	NM_022552	DNMT3A:NM_022552:exon22:c.T2578C:p.W860R	W860R	0.0167	2701	45
	Sample 39	AV3	80	2	25458595	A	G	DNMT3A	exonic	NM_022552	DNMT3A:NM_022552:exon22:c.T2578C:p.W860R	W860R	0.0068	6044	41
	Sample 39	Base	77	2	25463291	G	C	DNMT3A	exonic	NM_022552	DNMT3A:NM_022552:exon19:c.C2202G:p.F734L	F734L	0.0229	1571	36
	Sample 39	LLS	91	2	25463291	G	C	DNMT3A	exonic	NM_022552	DNMT3A:NM_022552:exon19:c.C2202G:p.F734L	F734L	0.0147	816	12
	Sample 39	AV3	80	2	25463291	G	C	DNMT3A	exonic	NM_022552	DNMT3A:NM_022552:exon19:c.C2202G:p.F734L	F734L	0.0283	2120	60
	Sample 39	Base	77	2	25463310	C	A	DNMT3A	exonic	NM_022552	DNMT3A:NM_022552:exon19:c.G2183T:p.G728V	G728V	0.0013	1584	2
	Sample 39	LLS	91	2	25463310	C	A	DNMT3A	exonic	NM_022552	DNMT3A:NM_022552:exon19:c.G2183T:p.G728V	G728V	0.0172	816	14
	Sample 39	AV3	80	2	25463310	C	A	DNMT3A	exonic	NM_022552	DNMT3A:NM_022552:exon19:c.G2183T:p.G728V	G728V	0.0174	2123	37
	Sample 39	Base	77	2	25470608	C	A	DNMT3A	exonic	NM_022552	DNMT3A:NM_022552:exon8:c.G866T:p.G289V	G289V	0.0017	1149	2
	Sample 39	LLS	91	2	25470608	C	A	DNMT3A	exonic	NM_022552	DNMT3A:NM_022552:exon8:c.G866T:p.G289V	G289V	0.0115	433	5
	Sample 39	AV3	80	2	25470608	C	A	DNMT3A	exonic	NM_022552	DNMT3A:NM_022552:exon8:c.G866T:p.G289V	G289V	0	1148	0
	Sample 39	Base	77	4	106155920	TC	T	TET2	exonic	NM_001127208	TET2:NM_001127208:exon3:c.822delC:p.N275Ifs*18	N275Ifs*18	0	875	0
	Sample 39	LLS	91	4	106155920	TC	T	TET2	exonic	NM_001127208	TET2:NM_001127208:exon3:c.822delC:p.N275Ifs*18	N275Ifs*18	0.0139	717	10
	Sample 39	AV3	80	4	106155920	TC	T	TET2	exonic	NM_001127208	TET2:NM_001127208:exon3:c.822delC:p.N275Ifs*18	N275Ifs*18	0	1313	0
	Sample 43	LLS	72	2	25463289	T	C	DNMT3A	exonic	NM_022552	DNMT3A:NM_022552:exon19:c.A2204G:p.Y735C	Y735C	0.0407	3976	162
	Sample 43	AV3	59	2	25463289	T	C	DNMT3A	exonic	NM_022552	DNMT3A:NM_022552:exon19:c.A2204G:p.Y735C	Y735C	0.0418	765	32
	Sample 43	AV6	62	2	25463289	T	C	DNMT3A	exonic	NM_022552	DNMT3A:NM_022552:exon19:c.A2204G:p.Y735C	Y735C	0.0559	1017	57
	Sample 43	LLS	72	2	25466800	G	A	DNMT3A	exonic	NM_022552	DNMT3A:NM_022552:exon16:c.C1903T:p.R635W	R635W	0.0162	6067	98
	Sample 43	AV3	59	2	25466800	G	A	DNMT3A	exonic	NM_022552	DNMT3A:NM_022552:exon16:c.C1903T:p.R635W	R635W	0.0247	1255	31
	Sample 43	AV6	62	2	25466800	G	A	DNMT3A	exonic	NM_022552	DNMT3A:NM_022552:exon16:c.C1903T:p.R635W	R635W	0.0212	1412	30
	Sample 43	LLS	72	2	25467047	CG	C	DNMT3A	exonic	NM_022552	DNMT3A:NM_022552:exon15:c.1827delC:p.F609Lfs*42	F609Lfs*42	0.0415	4870	202
	Sample 43	AV3	59	2	25467047	CG	C	DNMT3A	exonic	NM_022552	DNMT3A:NM_022552:exon15:c.1827delC:p.F609Lfs*42	F609Lfs*42	0.0036	1118	4
	Sample 43	AV6	62	2	25467047	CG	C	DNMT3A	exonic	NM_022552	DNMT3A:NM_022552:exon15:c.1827delC:p.F609Lfs*42	F609Lfs*42	0.014	1282	18
	Sample 43	LLS	72	4	106180919	C	T	TET2	exonic	NM_001127208	TET2:NM_001127208:exon7:c.C3947T:p.P1316L	P1316L	0.4975	18054	8982
	Sample 43	AV3	59	4	106180919	C	T	TET2	exonic	NM_001127208	TET2:NM_001127208:exon7:c.C3947T:p.P1316L	P1316L	0.4867	4222	2055
	Sample 43	AV6	62	4	106180919	C	T	TET2	exonic	NM_001127208	TET2:NM_001127208:exon7:c.C3947T:p.P1316L	P1316L	0.4844	4792	2322
	Sample 95	Base	62	2	25469924	AG	A	DNMT3A	exonic	NM_022552	DNMT3A:NM_022552:exon9:c.1117delC:p.L373Cfs*34	L373Cfs*34	0.1172	6149	721
	Sample 95	LLS	79	2	25469924	AG	A	DNMT3A	exonic	NM_022552	DNMT3A:NM_022552:exon9:c.1117delC:p.L373Cfs*34	L373Cfs*34	0.2726	5532	1508
	Sample 95	Base	62	2	25470573	G	A	DNMT3A	exonic	NM_022552	DNMT3A:NM_022552:exon8:c.C901T:p.R301W	R301W	0.0056	2159	12
	Sample 95	LLS	79	2	25470573	G	A	DNMT3A	exonic	NM_022552	DNMT3A:NM_022552:exon8:c.C901T:p.R301W	R301W	0.0172	2031	35
	Sample 89	AV3	70	4	106182990	T	TG	TET2	exonic	NM_001127208	TET2:NM_001127208:exon8:c.4030dupG:p.A1344Gfs*3	A1344Gfs*3	0.0902	1109	100
	Sample 89	AV1	68	4	106182990	T	TG	TET2	exonic	NM_001127208	TET2:NM_001127208:exon8:c.4030dupG:p.A1344Gfs*3	A1344Gfs*3	0.0511	235	12
	Sample 89	AV6	73	4	106182990	T	TG	TET2	exonic	NM_001127208	TET2:NM_001127208:exon8:c.4030dupG:p.A1344Gfs*3	A1344Gfs*3	0.1227	1182	145
	Sample 89	LLS	83	4	106182990	T	TG	TET2	exonic	NM_001127208	TET2:NM_001127208:exon8:c.4030dupG:p.A1344Gfs*3	A1344Gfs*3	0.2404	811	195
	Sample 89	Base	67	4	106182990	T	TG	TET2	exonic	NM_001127208	TET2:NM_001127208:exon8:c.4030dupG:p.A1344Gfs*3	A1344Gfs*3	0.0824	85	7
	Sample 181	AV6	71	2	25470497	C	T	DNMT3A	exonic	NM_022552	DNMT3A:NM_022552:exon8:c.G977A:p.R326H	R326H	0.0038	1567	6
	Sample 181	Base	65	2	25470497	C	T	DNMT3A	exonic	NM_022552	DNMT3A:NM_022552:exon8:c.G977A:p.R326H	R326H	0.0077	1826	14
	Sample 181	AV1	66	2	25470497	C	T	DNMT3A	exonic	NM_022552	DNMT3A:NM_022552:exon8:c.G977A:p.R326H	R326H	0.0113	530	6
	Sample 181	AV3	68	2	25470497	C	T	DNMT3A	exonic	NM_022552	DNMT3A:NM_022552:exon8:c.G977A:p.R326H	R326H	0.0037	534	2
	Sample 181	AV6	71	2	25470512	G	A	DNMT3A	exonic	NM_022552	DNMT3A:NM_022552:exon8:c.C962T:p.A321V	A321V	0.0084	2860	24
	Sample 181	Base	65	2	25470512	G	A	DNMT3A	exonic	NM_022552	DNMT3A:NM_022552:exon8:c.C962T:p.A321V	A321V	0.0055	3422	19
	Sample 181	AV1	66	2	25470512	G	A	DNMT3A	exonic	NM_022552	DNMT3A:NM_022552:exon8:c.C962T:p.A321V	A321V	0.0071	983	7
	Sample 181	AV3	68	2	25470512	G	A	DNMT3A	exonic	NM_022552	DNMT3A:NM_022552:exon8:c.C962T:p.A321V	A321V	0.012	1084	13
	Sample 13	LLS	83	20	31023698	TC	T	ASXL1	exonic	NM_015338	ASXL1:NM_015338:exon12:c.3184delC:p.P1062Lfs*47	P1062Lfs*47	0.0284	1972	56
	Sample 13	AV1	69	20	31023698	TC	T	ASXL1	exonic	NM_015338	ASXL1:NM_015338:exon12:c.3184delC:p.P1062Lfs*47	P1062Lfs*47	0.0702	883	62
	Sample 20	AV6	60	2	25470473	C	T	DNMT3A	exonic	NM_022552	DNMT3A:NM_022552:exon8:c.G1001A:p.G334D	G334D	0.0049	1216	6
	Sample 20	AV3	57	2	25470473	C	T	DNMT3A	exonic	NM_022552	DNMT3A:NM_022552:exon8:c.G1001A:p.G334D	G334D	0.0158	379	6
	Sample 20	AV1	55	2	25470473	C	T	DNMT3A	exonic	NM_022552	DNMT3A:NM_022552:exon8:c.G1001A:p.G334D	G334D	0.0019	1078	2
	Sample 20	LLS	69	2	25470473	C	T	DNMT3A	exonic	NM_022552	DNMT3A:NM_022552:exon8:c.G1001A:p.G334D	G334D	0	528	0
	Sample 20	AV6	60	2	25470940	G	A	DNMT3A	exonic	NM_022552	DNMT3A:NM_022552:exon7:c.C821T:p.A274V	A274V	0.0031	2598	8
	Sample 20	AV3	57	2	25470940	G	A	DNMT3A	exonic	NM_022552	DNMT3A:NM_022552:exon7:c.C821T:p.A274V	A274V	0.0123	569	7
	Sample 20	AV1	55	2	25470940	G	A	DNMT3A	exonic	NM_022552	DNMT3A:NM_022552:exon7:c.C821T:p.A274V	A274V	0	2304	0
	Sample 20	LLS	69	2	25470940	G	A	DNMT3A	exonic	NM_022552	DNMT3A:NM_022552:exon7:c.C821T:p.A274V	A274V	0.0052	765	4
	Sample 159	AV3	64	20	31022670	G	GA	ASXL1	exonic	NM_015338	ASXL1:NM_015338:exon12:c.2156dupA:p.D720Gfs*54	D720Gfs*54	0.004	1505	6
	Sample 159	Base	60	20	31022670	G	GA	ASXL1	exonic	NM_015338	ASXL1:NM_015338:exon12:c.2156dupA:p.D720Gfs*54	D720Gfs*54	0	1149	0
	Sample 159	AV6	67	20	31022670	G	GA	ASXL1	exonic	NM_015338	ASXL1:NM_015338:exon12:c.2156dupA:p.D720Gfs*54	D720Gfs*54	0	890	0
	Sample 159	LLS	77	20	31022670	G	GA	ASXL1	exonic	NM_015338	ASXL1:NM_015338:exon12:c.2156dupA:p.D720Gfs*54	D720Gfs*54	0.0201	398	8
	Sample 159	AV3	64	2	25467163	GC	G	DNMT3A	exonic	NM_022552	DNMT3A:NM_022552:exon15:c.1711delG:p.A571Lfs*80	A571Lfs*80	0.0029	1363	4
	Sample 159	Base	60	2	25467163	GC	G	DNMT3A	exonic	NM_022552	DNMT3A:NM_022552:exon15:c.1711delG:p.A571Lfs*80	A571Lfs*80	0.0072	1387	10
	Sample 159	AV6	67	2	25467163	GC	G	DNMT3A	exonic	NM_022552	DNMT3A:NM_022552:exon15:c.1711delG:p.A571Lfs*80	A571Lfs*80	0.0101	594	6
	Sample 159	LLS	77	2	25467163	GC	G	DNMT3A	exonic	NM_022552	DNMT3A:NM_022552:exon15:c.1711delG:p.A571Lfs*80	A571Lfs*80	0.0128	313	4
	Sample 159	AV3	64	2	25470615	C	T	DNMT3A	exonic	NM_022552	DNMT3A:NM_022552:exon8:c.G859A:p.G287S	G287S	0.0071	567	4
	Sample 159	Base	60	2	25470615	C	T	DNMT3A	exonic	NM_022552	DNMT3A:NM_022552:exon8:c.G859A:p.G287S	G287S	0.0145	690	10
	Sample 159	AV6	67	2	25470615	C	T	DNMT3A	exonic	NM_022552	DNMT3A:NM_022552:exon8:c.G859A:p.G287S	G287S	0	345	0
	Sample 159	LLS	77	2	25470615	C	T	DNMT3A	exonic	NM_022552	DNMT3A:NM_022552:exon8:c.G859A:p.G287S	G287S	0	94	0
	Sample 159	AV3	64	4	106164772	C	T	TET2	exonic	NM_001127208	TET2:NM_001127208:exon6:c.C3640T:p.R1214W	R1214W	0.0019	2655	5
	Sample 159	Base	60	4	106164772	C	T	TET2	exonic	NM_001127208	TET2:NM_001127208:exon6:c.C3640T:p.R1214W	R1214W	0.0042	1920	8
	Sample 159	AV6	67	4	106164772	C	T	TET2	exonic	NM_001127208	TET2:NM_001127208:exon6:c.C3640T:p.R1214W	R1214W	0.0103	1754	18
	Sample 159	LLS	77	4	106164772	C	T	TET2	exonic	NM_001127208	TET2:NM_001127208:exon6:c.C3640T:p.R1214W	R1214W	0.003	677	2
	Sample 159	AV3	64	6	43305379	GC	G	ZNF318	exonic	NM_014345	ZNF318:NM_014345:exon10:c.6356delG:p.G2119Afs*2	G2119Afs*2	0.0031	2242	7
	Sample 159	Base	60	6	43305379	GC	G	ZNF318	exonic	NM_014345	ZNF318:NM_014345:exon10:c.6356delG:p.G2119Afs*2	G2119Afs*2	0.0012	1694	2
	Sample 159	AV6	67	6	43305379	GC	G	ZNF318	exonic	NM_014345	ZNF318:NM_014345:exon10:c.6356delG:p.G2119Afs*2	G2119Afs*2	0.0015	1359	2
	Sample 159	LLS	77	6	43305379	GC	G	ZNF318	exonic	NM_014345	ZNF318:NM_014345:exon10:c.6356delG:p.G2119Afs*2	G2119Afs*2	0.0109	549	6
	Sample 103	LLS	80	2	25467132	C	T	DNMT3A	exonic	NM_022552	DNMT3A:NM_022552:exon15:c.G1743A:p.W581X	W581X	0.2737	5761	1577
	Sample 103	AV1	66	2	25467132	C	T	DNMT3A	exonic	NM_022552	DNMT3A:NM_022552:exon15:c.G1743A:p.W581X	W581X	0.0948	5159	489
	Sample 72	LLS	88	2	25470497	C	T	DNMT3A	exonic	NM_022552	DNMT3A:NM_022552:exon8:c.G977A:p.R326H	R326H	0.0104	576	6
	Sample 72	AV1	73	2	25470497	C	T	DNMT3A	exonic	NM_022552	DNMT3A:NM_022552:exon8:c.G977A:p.R326H	R326H	0	575	0
	Sample 72	LLS	88	4	106155876	G	GT	TET2	exonic	NM_001127208	TET2:NM_001127208:exon3:c.778dupT:p.L260Ffs*4	L260Ffs*4	0.0049	821	4
	Sample 72	AV1	73	4	106155876	G	GT	TET2	exonic	NM_001127208	TET2:NM_001127208:exon3:c.778dupT:p.L260Ffs*4	L260Ffs*4	0.0162	863	14
	Sample 72	LLS	88	4	106157329	C	T	TET2	exonic	NM_001127208	TET2:NM_001127208:exon3:c.C2230T:p.Q744X	Q744X	0.3668	1505	552
	Sample 72	AV1	73	4	106157329	C	T	TET2	exonic	NM_001127208	TET2:NM_001127208:exon3:c.C2230T:p.Q744X	Q744X	0.3646	1588	579
	Sample 71	AV6	75	2	25523007	C	T	DNMT3A	splicing	NM_022552	NM_175629:exon3:c.177+1G>A;NM_022552:exon3:c.177+1G>A;NM_001320892:exon3:c.177+1G>A;NM_175630:exon3:c.177+1G>A	nan	0.0156	2667	42
	Sample 71	AV9	78	2	25523007	C	T	DNMT3A	splicing	NM_022552	NM_175629:exon3:c.177+1G>A;NM_022552:exon3:c.177+1G>A;NM_001320892:exon3:c.177+1G>A;NM_175630:exon3:c.177+1G>A	nan	0.0074	4543	34
	Sample 71	AV3	72	2	25523007	C	T	DNMT3A	splicing	NM_022552	NM_175629:exon3:c.177+1G>A;NM_022552:exon3:c.177+1G>A;NM_001320892:exon3:c.177+1G>A;NM_175630:exon3:c.177+1G>A	nan	0.0092	3148	29
	Sample 71	Base	69	2	25523007	C	T	DNMT3A	splicing	NM_022552	NM_175629:exon3:c.177+1G>A;NM_022552:exon3:c.177+1G>A;NM_001320892:exon3:c.177+1G>A;NM_175630:exon3:c.177+1G>A	nan	0.0056	4474	25
	Sample 71	LLS	87	2	25523007	C	T	DNMT3A	splicing	NM_022552	NM_175629:exon3:c.177+1G>A;NM_022552:exon3:c.177+1G>A;NM_001320892:exon3:c.177+1G>A;NM_175630:exon3:c.177+1G>A	nan	0.0091	2616	24
	Sample 52	LLS	89	2	25464537	C	T	DNMT3A	exonic	NM_022552	DNMT3A:NM_022552:exon17:c.G1976A:p.R659H	R659H	0.0163	3190	52
	Sample 52	Base	72	2	25464537	C	T	DNMT3A	exonic	NM_022552	DNMT3A:NM_022552:exon17:c.G1976A:p.R659H	R659H	0.0031	2943	9
	Sample 52	AV3	75	2	25464537	C	T	DNMT3A	exonic	NM_022552	DNMT3A:NM_022552:exon17:c.G1976A:p.R659H	R659H	0.0045	2691	12
	Sample 52	AV6	78	2	25464537	C	T	DNMT3A	exonic	NM_022552	DNMT3A:NM_022552:exon17:c.G1976A:p.R659H	R659H	0.0083	2898	24
	Sample 52	LLS	89	2	25466845	G	A	DNMT3A	exonic	NM_022552	DNMT3A:NM_022552:exon16:c.C1858T:p.P620S	P620S	0.012	2739	33
	Sample 52	Base	72	2	25466845	G	A	DNMT3A	exonic	NM_022552	DNMT3A:NM_022552:exon16:c.C1858T:p.P620S	P620S	0.0027	2211	6
	Sample 52	AV3	75	2	25466845	G	A	DNMT3A	exonic	NM_022552	DNMT3A:NM_022552:exon16:c.C1858T:p.P620S	P620S	0.0041	2178	9
	Sample 52	AV6	78	2	25466845	G	A	DNMT3A	exonic	NM_022552	DNMT3A:NM_022552:exon16:c.C1858T:p.P620S	P620S	0.0057	2267	13
	Sample 52	LLS	89	2	25470512	G	A	DNMT3A	exonic	NM_022552	DNMT3A:NM_022552:exon8:c.C962T:p.A321V	A321V	0.0102	2151	22
	Sample 52	Base	72	2	25470512	G	A	DNMT3A	exonic	NM_022552	DNMT3A:NM_022552:exon8:c.C962T:p.A321V	A321V	0.0029	2382	7
	Sample 52	AV3	75	2	25470512	G	A	DNMT3A	exonic	NM_022552	DNMT3A:NM_022552:exon8:c.C962T:p.A321V	A321V	0.0057	2093	12
	Sample 52	AV6	78	2	25470512	G	A	DNMT3A	exonic	NM_022552	DNMT3A:NM_022552:exon8:c.C962T:p.A321V	A321V	0.0041	2942	12
	Sample 52	LLS	89	2	25523007	C	T	DNMT3A	splicing	NM_022552	NM_175629:exon3:c.177+1G>A;NM_022552:exon3:c.177+1G>A;NM_001320892:exon3:c.177+1G>A;NM_175630:exon3:c.177+1G>A	nan	0.0116	2902	34
	Sample 52	Base	72	2	25523007	C	T	DNMT3A	splicing	NM_022552	NM_175629:exon3:c.177+1G>A;NM_022552:exon3:c.177+1G>A;NM_001320892:exon3:c.177+1G>A;NM_175630:exon3:c.177+1G>A	nan	0.0063	2388	15
	Sample 52	AV3	75	2	25523007	C	T	DNMT3A	splicing	NM_022552	NM_175629:exon3:c.177+1G>A;NM_022552:exon3:c.177+1G>A;NM_001320892:exon3:c.177+1G>A;NM_175630:exon3:c.177+1G>A	nan	0.0064	2180	14
	Sample 52	AV6	78	2	25523007	C	T	DNMT3A	splicing	NM_022552	NM_175629:exon3:c.177+1G>A;NM_022552:exon3:c.177+1G>A;NM_001320892:exon3:c.177+1G>A;NM_175630:exon3:c.177+1G>A	nan	0.0087	2286	20
	Sample 53	Base	63	2	25470608	C	A	DNMT3A	exonic	NM_022552	DNMT3A:NM_022552:exon8:c.G866T:p.G289V	G289V	0.0067	2842	19
	Sample 53	AV6	69	2	25470608	C	A	DNMT3A	exonic	NM_022552	DNMT3A:NM_022552:exon8:c.G866T:p.G289V	G289V	0.004	1241	5
	Sample 53	AV3	66	2	25470608	C	A	DNMT3A	exonic	NM_022552	DNMT3A:NM_022552:exon8:c.G866T:p.G289V	G289V	0.0033	599	2
	Sample 53	LLS	78	2	25470608	C	A	DNMT3A	exonic	NM_022552	DNMT3A:NM_022552:exon8:c.G866T:p.G289V	G289V	0.0124	645	8
	Sample 53	Base	63	2	25470615	C	T	DNMT3A	exonic	NM_022552	DNMT3A:NM_022552:exon8:c.G859A:p.G287S	G287S	0.0025	1984	5
	Sample 53	AV6	69	2	25470615	C	T	DNMT3A	exonic	NM_022552	DNMT3A:NM_022552:exon8:c.G859A:p.G287S	G287S	0.0123	815	10
	Sample 53	AV3	66	2	25470615	C	T	DNMT3A	exonic	NM_022552	DNMT3A:NM_022552:exon8:c.G859A:p.G287S	G287S	0	442	0
	Sample 53	LLS	78	2	25470615	C	T	DNMT3A	exonic	NM_022552	DNMT3A:NM_022552:exon8:c.G859A:p.G287S	G287S	0.0025	406	1
	Sample 143	Base	50	2	25457243	G	A	DNMT3A	exonic	NM_022552	DNMT3A:NM_022552:exon23:c.C2644T:p.R882C	R882C	0.1619	383	62
	Sample 143	AV3	53	2	25457243	G	A	DNMT3A	exonic	NM_022552	DNMT3A:NM_022552:exon23:c.C2644T:p.R882C	R882C	0.1481	682	101
	Sample 143	AV6	56	2	25457243	G	A	DNMT3A	exonic	NM_022552	DNMT3A:NM_022552:exon23:c.C2644T:p.R882C	R882C	0.1459	1768	258
	Sample 143	Base	50	2	25463242	AG	A	DNMT3A	exonic	NM_022552	DNMT3A:NM_022552:exon19:c.2250delC:p.F751Sfs*28	F751Sfs*28	0.0127	866	11
	Sample 143	AV3	53	2	25463242	AG	A	DNMT3A	exonic	NM_022552	DNMT3A:NM_022552:exon19:c.2250delC:p.F751Sfs*28	F751Sfs*28	0.0141	1206	17
	Sample 143	AV6	56	2	25463242	AG	A	DNMT3A	exonic	NM_022552	DNMT3A:NM_022552:exon19:c.2250delC:p.F751Sfs*28	F751Sfs*28	0.0309	3330	103
	Sample 143	Base	50	2	25470498	G	A	DNMT3A	exonic	NM_022552	DNMT3A:NM_022552:exon8:c.C976T:p.R326C	R326C	0.0244	82	2
	Sample 143	AV3	53	2	25470498	G	A	DNMT3A	exonic	NM_022552	DNMT3A:NM_022552:exon8:c.C976T:p.R326C	R326C	0.0321	187	6
	Sample 143	AV6	56	2	25470498	G	A	DNMT3A	exonic	NM_022552	DNMT3A:NM_022552:exon8:c.C976T:p.R326C	R326C	0.0173	462	8
	Sample 143	Base	50	2	25470608	C	A	DNMT3A	exonic	NM_022552	DNMT3A:NM_022552:exon8:c.G866T:p.G289V	G289V	0.0093	214	2
	Sample 143	AV3	53	2	25470608	C	A	DNMT3A	exonic	NM_022552	DNMT3A:NM_022552:exon8:c.G866T:p.G289V	G289V	0.0051	396	2
	Sample 143	AV6	56	2	25470608	C	A	DNMT3A	exonic	NM_022552	DNMT3A:NM_022552:exon8:c.G866T:p.G289V	G289V	0.0109	1005	11
	Sample 121	LLS	81	9	5073770	G	T	JAK2	exonic	NM_004972	JAK2:NM_004972:exon14:c.G1849T:p.V617F	V617F	0.023	4081	94
	Sample 121	AV1	67	9	5073770	G	T	JAK2	exonic	NM_004972	JAK2:NM_004972:exon14:c.G1849T:p.V617F	V617F	0.0343	3382	116
	Sample 78	AV3	70	4	106190809	A	T	TET2	exonic	NM_001127208	TET2:NM_001127208:exon9:c.A4087T:p.K1363X	K1363X	0.0033	8841	29
	Sample 78	Base	67	4	106190809	A	T	TET2	exonic	NM_001127208	TET2:NM_001127208:exon9:c.A4087T:p.K1363X	K1363X	0.0044	2064	9
	Sample 78	AV1	68	4	106190809	A	T	TET2	exonic	NM_001127208	TET2:NM_001127208:exon9:c.A4087T:p.K1363X	K1363X	0.0106	2448	26
	Sample 78	AV6	73	4	106190809	A	T	TET2	exonic	NM_001127208	TET2:NM_001127208:exon9:c.A4087T:p.K1363X	K1363X	0.0035	3959	14
	Sample 163	AV1	65	20	31020681	AG	A	ASXL1	splicing	NM_015338	NM_015338:exon10:c.980-1G>-;NM_001363734:exon9:c.797-1G>-	nan	0.0016	1270	2
	Sample 163	LLS	81	20	31020681	AG	A	ASXL1	splicing	NM_015338	NM_015338:exon10:c.980-1G>-;NM_001363734:exon9:c.797-1G>-	nan	0.0179	427	8
	Sample 163	AV9	73	20	31020681	AG	A	ASXL1	splicing	NM_015338	NM_015338:exon10:c.980-1G>-;NM_001363734:exon9:c.797-1G>-	nan	0.0005	3751	2
	Sample 163	AV3	67	20	31020681	AG	A	ASXL1	splicing	NM_015338	NM_015338:exon10:c.980-1G>-;NM_001363734:exon9:c.797-1G>-	nan	0.0007	2722	2
	Sample 163	Base	64	20	31020681	AG	A	ASXL1	splicing	NM_015338	NM_015338:exon10:c.980-1G>-;NM_001363734:exon9:c.797-1G>-	nan	0	2885	0
	Sample 163	AV6	70	20	31020681	AG	A	ASXL1	splicing	NM_015338	NM_015338:exon10:c.980-1G>-;NM_001363734:exon9:c.797-1G>-	nan	0	3992	0
	Sample 163	AV1	65	20	31020681	A	G	ASXL1	splicing	NM_015338	NM_015338:exon10:c.980-2A>G;NM_001363734:exon9:c.797-2A>G	nan	0.0008	1329	1
	Sample 163	LLS	81	20	31020681	A	G	ASXL1	splicing	NM_015338	NM_015338:exon10:c.980-2A>G;NM_001363734:exon9:c.797-2A>G	nan	0.0131	458	6
	Sample 163	AV9	73	20	31020681	A	G	ASXL1	splicing	NM_015338	NM_015338:exon10:c.980-2A>G;NM_001363734:exon9:c.797-2A>G	nan	0.0018	3967	7
	Sample 163	AV3	67	20	31020681	A	G	ASXL1	splicing	NM_015338	NM_015338:exon10:c.980-2A>G;NM_001363734:exon9:c.797-2A>G	nan	0.001	2857	3
	Sample 163	Base	64	20	31020681	A	G	ASXL1	splicing	NM_015338	NM_015338:exon10:c.980-2A>G;NM_001363734:exon9:c.797-2A>G	nan	0.001	3007	3
	Sample 163	AV6	70	20	31020681	A	G	ASXL1	splicing	NM_015338	NM_015338:exon10:c.980-2A>G;NM_001363734:exon9:c.797-2A>G	nan	0.0012	4183	5
	Sample 105	AV1	62	4	106182981	T	TG	TET2	exonic	NM_001127208	TET2:NM_001127208:exon8:c.4021dupG:p.A1341Gfs*3	A1341Gfs*3	0.0483	476	23
	Sample 105	LLS	76	4	106182981	T	TG	TET2	exonic	NM_001127208	TET2:NM_001127208:exon8:c.4021dupG:p.A1341Gfs*3	A1341Gfs*3	0.1422	654	93
	Sample 115	AV9	61	2	25457255	A	G	DNMT3A	exonic	NM_022552	DNMT3A:NM_022552:exon23:c.T2632C:p.S878P	S878P	0.0127	3451	44
	Sample 115	LLS	69	2	25457255	A	G	DNMT3A	exonic	NM_022552	DNMT3A:NM_022552:exon23:c.T2632C:p.S878P	S878P	0.018	1835	33
	Sample 115	Base	52	2	25457255	A	G	DNMT3A	exonic	NM_022552	DNMT3A:NM_022552:exon23:c.T2632C:p.S878P	S878P	0.0085	3055	26
	Sample 115	AV6	58	2	25457255	A	G	DNMT3A	exonic	NM_022552	DNMT3A:NM_022552:exon23:c.T2632C:p.S878P	S878P	0.0083	2159	18
	Sample 115	AV9	61	2	25468186	C	T	DNMT3A	exonic	NM_022552	DNMT3A:NM_022552:exon13:c.G1490A:p.C497Y	C497Y	0.0142	2254	32
	Sample 115	LLS	69	2	25468186	C	T	DNMT3A	exonic	NM_022552	DNMT3A:NM_022552:exon13:c.G1490A:p.C497Y	C497Y	0.0112	1245	14
	Sample 115	Base	52	2	25468186	C	T	DNMT3A	exonic	NM_022552	DNMT3A:NM_022552:exon13:c.G1490A:p.C497Y	C497Y	0.0107	1955	21
	Sample 115	AV6	58	2	25468186	C	T	DNMT3A	exonic	NM_022552	DNMT3A:NM_022552:exon13:c.G1490A:p.C497Y	C497Y	0.0136	1321	18
	Sample 115	AV9	61	2	25470608	C	A	DNMT3A	exonic	NM_022552	DNMT3A:NM_022552:exon8:c.G866T:p.G289V	G289V	0.0044	1352	6
	Sample 115	LLS	69	2	25470608	C	A	DNMT3A	exonic	NM_022552	DNMT3A:NM_022552:exon8:c.G866T:p.G289V	G289V	0.003	1003	3
	Sample 115	Base	52	2	25470608	C	A	DNMT3A	exonic	NM_022552	DNMT3A:NM_022552:exon8:c.G866T:p.G289V	G289V	0.0048	1655	8
	Sample 115	AV6	58	2	25470608	C	A	DNMT3A	exonic	NM_022552	DNMT3A:NM_022552:exon8:c.G866T:p.G289V	G289V	0.0137	1097	15
	Sample 115	AV9	61	2	25470615	C	T	DNMT3A	exonic	NM_022552	DNMT3A:NM_022552:exon8:c.G859A:p.G287S	G287S	0.0072	968	7
	Sample 115	LLS	69	2	25470615	C	T	DNMT3A	exonic	NM_022552	DNMT3A:NM_022552:exon8:c.G859A:p.G287S	G287S	0.0026	754	2
	Sample 115	Base	52	2	25470615	C	T	DNMT3A	exonic	NM_022552	DNMT3A:NM_022552:exon8:c.G859A:p.G287S	G287S	0.0017	1207	2
	Sample 115	AV6	58	2	25470615	C	T	DNMT3A	exonic	NM_022552	DNMT3A:NM_022552:exon8:c.G859A:p.G287S	G287S	0.013	768	10
	Sample 115	AV9	61	2	25471001	C	T	DNMT3A	exonic	NM_022552	DNMT3A:NM_022552:exon7:c.G760A:p.A254T	A254T	0.0029	678	2
	Sample 115	LLS	69	2	25471001	C	T	DNMT3A	exonic	NM_022552	DNMT3A:NM_022552:exon7:c.G760A:p.A254T	A254T	0.0118	507	6
	Sample 115	Base	52	2	25471001	C	T	DNMT3A	exonic	NM_022552	DNMT3A:NM_022552:exon7:c.G760A:p.A254T	A254T	0.0023	863	2
	Sample 115	AV6	58	2	25471001	C	T	DNMT3A	exonic	NM_022552	DNMT3A:NM_022552:exon7:c.G760A:p.A254T	A254T	0.0045	443	2
	Sample 115	AV9	61	4	106162586	G	A	TET2	exonic	NM_001127208	TET2:NM_001127208:exon4:c.G3500A:p.R1167K	R1167K	0.0429	2794	120
	Sample 115	LLS	69	4	106162586	G	A	TET2	exonic	NM_001127208	TET2:NM_001127208:exon4:c.G3500A:p.R1167K	R1167K	0.1047	1203	126
	Sample 115	Base	52	4	106162586	G	A	TET2	exonic	NM_001127208	TET2:NM_001127208:exon4:c.G3500A:p.R1167K	R1167K	0.0287	1881	54
	Sample 115	AV6	58	4	106162586	G	A	TET2	exonic	NM_001127208	TET2:NM_001127208:exon4:c.G3500A:p.R1167K	R1167K	0.0625	1567	98
	Sample 115	AV9	61	4	106190798	G	A	TET2	exonic	NM_001127208	TET2:NM_001127208:exon9:c.G4076A:p.R1359H	R1359H	0.0067	3898	26
	Sample 115	LLS	69	4	106190798	G	A	TET2	exonic	NM_001127208	TET2:NM_001127208:exon9:c.G4076A:p.R1359H	R1359H	0.0115	1477	17
	Sample 115	Base	52	4	106190798	G	A	TET2	exonic	NM_001127208	TET2:NM_001127208:exon9:c.G4076A:p.R1359H	R1359H	0.0115	2254	26
	Sample 115	AV6	58	4	106190798	G	A	TET2	exonic	NM_001127208	TET2:NM_001127208:exon9:c.G4076A:p.R1359H	R1359H	0.0143	2095	30
	Sample 87	LLS	91	4	106190882	A	G	TET2	exonic	NM_001127208	TET2:NM_001127208:exon9:c.A4160G:p.N1387S	N1387S	0.1784	5371	958
	Sample 87	AV1	75	4	106190882	A	G	TET2	exonic	NM_001127208	TET2:NM_001127208:exon9:c.A4160G:p.N1387S	N1387S	0.1609	3723	599
	Sample 87	LLS	91	4	106197140	C	T	TET2	exonic	NM_001127208	TET2:NM_001127208:exon11:c.C5473T:p.Q1825X	Q1825X	0.014	4722	66
	Sample 87	AV1	75	4	106197140	C	T	TET2	exonic	NM_001127208	TET2:NM_001127208:exon11:c.C5473T:p.Q1825X	Q1825X	0.0098	3482	34
	Sample 81	AV3	68	2	25469633	G	A	DNMT3A	exonic	NM_022552	DNMT3A:NM_022552:exon10:c.C1135T:p.R379C	R379C	0.0013	2986	4
	Sample 81	AV6	71	2	25469633	G	A	DNMT3A	exonic	NM_022552	DNMT3A:NM_022552:exon10:c.C1135T:p.R379C	R379C	0	1049	0
	Sample 81	LLS	79	2	25469633	G	A	DNMT3A	exonic	NM_022552	DNMT3A:NM_022552:exon10:c.C1135T:p.R379C	R379C	0.0107	561	6
	Sample 81	AV3	68	4	106197424	CA	C	TET2	exonic	NM_001127208	TET2:NM_001127208:exon11:c.5758delA:p.M1921Wfs*29	M1921Wfs*29	0	1408	0
	Sample 81	AV6	71	4	106197424	CA	C	TET2	exonic	NM_001127208	TET2:NM_001127208:exon11:c.5758delA:p.M1921Wfs*29	M1921Wfs*29	0	654	0
	Sample 81	LLS	79	4	106197424	CA	C	TET2	exonic	NM_001127208	TET2:NM_001127208:exon11:c.5758delA:p.M1921Wfs*29	M1921Wfs*29	0.0169	353	6
	Sample 167	LLS	85	11	119149251	G	A	CBL	exonic	NM_005188	CBL:NM_005188:exon9:c.G1259A:p.R420Q	R420Q	0.4173	6986	2915
	Sample 167	AV6	76	11	119149251	G	A	CBL	exonic	NM_005188	CBL:NM_005188:exon9:c.G1259A:p.R420Q	R420Q	0.3372	5771	1946
	Sample 167	AV1	71	11	119149251	G	A	CBL	exonic	NM_005188	CBL:NM_005188:exon9:c.G1259A:p.R420Q	R420Q	0.3206	6032	1934
	Sample 167	AV3	73	11	119149251	G	A	CBL	exonic	NM_005188	CBL:NM_005188:exon9:c.G1259A:p.R420Q	R420Q	0.2963	4605	1365
	Sample 167	Base	70	11	119149251	G	A	CBL	exonic	NM_005188	CBL:NM_005188:exon9:c.G1259A:p.R420Q	R420Q	0.3039	2872	873
	Sample 167	LLS	85	17	58740532	TA	T	PPM1D	exonic	NM_003620	PPM1D:NM_003620:exon6:c.1438delA:p.A481Pfs*2	A481Pfs*2	0.0642	3737	240
	Sample 167	AV6	76	17	58740532	TA	T	PPM1D	exonic	NM_003620	PPM1D:NM_003620:exon6:c.1438delA:p.A481Pfs*2	A481Pfs*2	0.0157	3242	51
	Sample 167	AV1	71	17	58740532	TA	T	PPM1D	exonic	NM_003620	PPM1D:NM_003620:exon6:c.1438delA:p.A481Pfs*2	A481Pfs*2	0.0094	3204	30
	Sample 167	AV3	73	17	58740532	TA	T	PPM1D	exonic	NM_003620	PPM1D:NM_003620:exon6:c.1438delA:p.A481Pfs*2	A481Pfs*2	0.0113	2835	32
	Sample 167	Base	70	17	58740532	TA	T	PPM1D	exonic	NM_003620	PPM1D:NM_003620:exon6:c.1438delA:p.A481Pfs*2	A481Pfs*2	0.0125	1601	20
	Sample 167	LLS	85	2	25458593	C	T	DNMT3A	exonic	NM_022552	DNMT3A:NM_022552:exon22:c.G2580A:p.W860X	W860X	0.3967	6148	2439
	Sample 167	AV6	76	2	25458593	C	T	DNMT3A	exonic	NM_022552	DNMT3A:NM_022552:exon22:c.G2580A:p.W860X	W860X	0.3328	4988	1660
	Sample 167	AV1	71	2	25458593	C	T	DNMT3A	exonic	NM_022552	DNMT3A:NM_022552:exon22:c.G2580A:p.W860X	W860X	0.3313	6026	1998
	Sample 167	AV3	73	2	25458593	C	T	DNMT3A	exonic	NM_022552	DNMT3A:NM_022552:exon22:c.G2580A:p.W860X	W860X	0.2978	4648	1384
	Sample 167	Base	70	2	25458593	C	T	DNMT3A	exonic	NM_022552	DNMT3A:NM_022552:exon22:c.G2580A:p.W860X	W860X	0.3131	2696	844
	Sample 167	LLS	85	2	25505508	C	T	DNMT3A	exonic	NM_022552	DNMT3A:NM_022552:exon4:c.G250A:p.A84T	A84T	0.0058	2754	16
	Sample 167	AV6	76	2	25505508	C	T	DNMT3A	exonic	NM_022552	DNMT3A:NM_022552:exon4:c.G250A:p.A84T	A84T	0.0009	2294	2
	Sample 167	AV1	71	2	25505508	C	T	DNMT3A	exonic	NM_022552	DNMT3A:NM_022552:exon4:c.G250A:p.A84T	A84T	0.0042	3313	14
	Sample 167	AV3	73	2	25505508	C	T	DNMT3A	exonic	NM_022552	DNMT3A:NM_022552:exon4:c.G250A:p.A84T	A84T	0	2381	0
	Sample 167	Base	70	2	25505508	C	T	DNMT3A	exonic	NM_022552	DNMT3A:NM_022552:exon4:c.G250A:p.A84T	A84T	0.0128	1251	16
	Sample 76	AV1	73	2	25467447	G	GC	DNMT3A	exonic	NM_022552	DNMT3A:NM_022552:exon14:c.1628dupG:p.R544Pfs*2	R544Pfs*2	0.1385	1949	270
	Sample 76	AV3	74	2	25467447	G	GC	DNMT3A	exonic	NM_022552	DNMT3A:NM_022552:exon14:c.1628dupG:p.R544Pfs*2	R544Pfs*2	0.1678	2836	477
	Sample 76	Base	71	2	25467447	G	GC	DNMT3A	exonic	NM_022552	DNMT3A:NM_022552:exon14:c.1628dupG:p.R544Pfs*2	R544Pfs*2	0.1457	1743	255
	Sample 76	LLS	86	2	25467447	G	GC	DNMT3A	exonic	NM_022552	DNMT3A:NM_022552:exon14:c.1628dupG:p.R544Pfs*2	R544Pfs*2	0.1754	19497	3423
	Sample 129	AV1	71	11	119148501	G	A	CBL	exonic	NM_005188	CBL:NM_005188:exon7:c.G1042A:p.D348N	D348N	0.0323	1114	36
	Sample 129	LLS	85	11	119148501	G	A	CBL	exonic	NM_005188	CBL:NM_005188:exon7:c.G1042A:p.D348N	D348N	0.1114	1302	145
	Sample 129	AV1	71	2	25469641	G	A	DNMT3A	exonic	NM_022552	DNMT3A:NM_022552:exon10:c.C1127T:p.A376V	A376V	0.0768	1757	135
	Sample 129	LLS	85	2	25469641	G	A	DNMT3A	exonic	NM_022552	DNMT3A:NM_022552:exon10:c.C1127T:p.A376V	A376V	0.0566	2207	125
	Sample 129	AV1	71	2	25470480	C	A	DNMT3A	exonic	NM_022552	DNMT3A:NM_022552:exon8:c.G994T:p.G332X	G332X	0.0267	487	13
	Sample 129	LLS	85	2	25470480	C	A	DNMT3A	exonic	NM_022552	DNMT3A:NM_022552:exon8:c.G994T:p.G332X	G332X	0.1059	708	75
	Sample 129	AV1	71	4	106155202	C	T	TET2	exonic	NM_001127208	TET2:NM_001127208:exon3:c.C103T:p.Q35X	Q35X	0.0049	1229	6
	Sample 129	LLS	85	4	106155202	C	T	TET2	exonic	NM_001127208	TET2:NM_001127208:exon3:c.C103T:p.Q35X	Q35X	0.0218	1376	30
	Sample 139	Base	62	2	25505508	C	T	DNMT3A	exonic	NM_022552	DNMT3A:NM_022552:exon4:c.G250A:p.A84T	A84T	0.0104	2308	24
	Sample 139	AV1	64	2	25505508	C	T	DNMT3A	exonic	NM_022552	DNMT3A:NM_022552:exon4:c.G250A:p.A84T	A84T	0.01	1603	16
	Sample 139	AV6	69	2	25505508	C	T	DNMT3A	exonic	NM_022552	DNMT3A:NM_022552:exon4:c.G250A:p.A84T	A84T	0.003	5574	17
	Sample 139	AV3	66	2	25505508	C	T	DNMT3A	exonic	NM_022552	DNMT3A:NM_022552:exon4:c.G250A:p.A84T	A84T	0.0042	9378	39
	Sample 139	LLS	78	2	25505508	C	T	DNMT3A	exonic	NM_022552	DNMT3A:NM_022552:exon4:c.G250A:p.A84T	A84T	0.0063	6814	43
	Sample 157	Base	56	2	25471001	C	T	DNMT3A	exonic	NM_022552	DNMT3A:NM_022552:exon7:c.G760A:p.A254T	A254T	0	810	0
	Sample 157	AV3	60	2	25471001	C	T	DNMT3A	exonic	NM_022552	DNMT3A:NM_022552:exon7:c.G760A:p.A254T	A254T	0	673	0
	Sample 157	LLS	72	2	25471001	C	T	DNMT3A	exonic	NM_022552	DNMT3A:NM_022552:exon7:c.G760A:p.A254T	A254T	0.0019	3093	6
	Sample 157	AV1	58	2	25471001	C	T	DNMT3A	exonic	NM_022552	DNMT3A:NM_022552:exon7:c.G760A:p.A254T	A254T	0.0101	1391	14
	Sample 180	AV3	82	2	25464469	TG	T	DNMT3A	exonic	NM_022552	DNMT3A:NM_022552:exon17:c.2043delC:p.M682Cfs*23	M682Cfs*23	0	1040	0
	Sample 180	LLS	94	2	25464469	TG	T	DNMT3A	exonic	NM_022552	DNMT3A:NM_022552:exon17:c.2043delC:p.M682Cfs*23	M682Cfs*23	0.0117	683	8
	Sample 180	AV1	79	2	25464469	TG	T	DNMT3A	exonic	NM_022552	DNMT3A:NM_022552:exon17:c.2043delC:p.M682Cfs*23	M682Cfs*23	0	1426	0
	Sample 180	AV6	85	2	25464469	TG	T	DNMT3A	exonic	NM_022552	DNMT3A:NM_022552:exon17:c.2043delC:p.M682Cfs*23	M682Cfs*23	0	984	0
	Sample 180	AV3	82	2	25470608	C	A	DNMT3A	exonic	NM_022552	DNMT3A:NM_022552:exon8:c.G866T:p.G289V	G289V	0.0016	1216	2
	Sample 180	LLS	94	2	25470608	C	A	DNMT3A	exonic	NM_022552	DNMT3A:NM_022552:exon8:c.G866T:p.G289V	G289V	0.0074	541	4
	Sample 180	AV1	79	2	25470608	C	A	DNMT3A	exonic	NM_022552	DNMT3A:NM_022552:exon8:c.G866T:p.G289V	G289V	0.005	1202	6
	Sample 180	AV6	85	2	25470608	C	A	DNMT3A	exonic	NM_022552	DNMT3A:NM_022552:exon8:c.G866T:p.G289V	G289V	0.0111	719	8
	Sample 180	AV3	82	2	25471001	C	T	DNMT3A	exonic	NM_022552	DNMT3A:NM_022552:exon7:c.G760A:p.A254T	A254T	0.0112	713	8
	Sample 180	LLS	94	2	25471001	C	T	DNMT3A	exonic	NM_022552	DNMT3A:NM_022552:exon7:c.G760A:p.A254T	A254T	0.0053	377	2
	Sample 180	AV1	79	2	25471001	C	T	DNMT3A	exonic	NM_022552	DNMT3A:NM_022552:exon7:c.G760A:p.A254T	A254T	0.0029	688	2
	Sample 180	AV6	85	2	25471001	C	T	DNMT3A	exonic	NM_022552	DNMT3A:NM_022552:exon7:c.G760A:p.A254T	A254T	0.009	446	4
	Sample 180	AV3	82	4	106180865	G	A	TET2	exonic	NM_001127208	TET2:NM_001127208:exon7:c.G3893A:p.C1298Y	C1298Y	0.0151	12381	187
	Sample 180	LLS	94	4	106180865	G	A	TET2	exonic	NM_001127208	TET2:NM_001127208:exon7:c.G3893A:p.C1298Y	C1298Y	0.0421	6014	253
	Sample 180	AV1	79	4	106180865	G	A	TET2	exonic	NM_001127208	TET2:NM_001127208:exon7:c.G3893A:p.C1298Y	C1298Y	0.016	10638	170
	Sample 180	AV6	85	4	106180865	G	A	TET2	exonic	NM_001127208	TET2:NM_001127208:exon7:c.G3893A:p.C1298Y	C1298Y	0.0193	12419	240
	Sample 180	AV3	82	4	106197497	TC	T	TET2	exonic	NM_001127208	TET2:NM_001127208:exon11:c.5831delC:p.H1945Mfs*5	H1945Mfs*5	0	963	0
	Sample 180	LLS	94	4	106197497	TC	T	TET2	exonic	NM_001127208	TET2:NM_001127208:exon11:c.5831delC:p.H1945Mfs*5	H1945Mfs*5	0.0125	479	6
	Sample 180	AV1	79	4	106197497	TC	T	TET2	exonic	NM_001127208	TET2:NM_001127208:exon11:c.5831delC:p.H1945Mfs*5	H1945Mfs*5	0	871	0
	Sample 180	AV6	85	4	106197497	TC	T	TET2	exonic	NM_001127208	TET2:NM_001127208:exon11:c.5831delC:p.H1945Mfs*5	H1945Mfs*5	0	992	0
	Sample 128	Base	52	20	31016127	G	A	ASXL1	splicing	NM_015338	NM_015338:exon5:c.374-1G>A;NM_001363734:exon5:c.344-1G>A	nan	0.0041	972	4
	Sample 128	AV6	58	20	31016127	G	A	ASXL1	splicing	NM_015338	NM_015338:exon5:c.374-1G>A;NM_001363734:exon5:c.344-1G>A	nan	0.0013	1488	2
	Sample 128	LLS	68	20	31016127	G	A	ASXL1	splicing	NM_015338	NM_015338:exon5:c.374-1G>A;NM_001363734:exon5:c.344-1G>A	nan	0.0039	1527	6
	Sample 128	AV1	53	20	31016127	G	A	ASXL1	splicing	NM_015338	NM_015338:exon5:c.374-1G>A;NM_001363734:exon5:c.344-1G>A	nan	0.0104	1436	15
	Sample 128	AV3	55	20	31016127	G	A	ASXL1	splicing	NM_015338	NM_015338:exon5:c.374-1G>A;NM_001363734:exon5:c.344-1G>A	nan	0	392	0
	Sample 128	Base	52	2	25467151	G	A	DNMT3A	exonic	NM_022552	DNMT3A:NM_022552:exon15:c.C1724T:p.A575V	A575V	0.0019	1067	2
	Sample 128	AV6	58	2	25467151	G	A	DNMT3A	exonic	NM_022552	DNMT3A:NM_022552:exon15:c.C1724T:p.A575V	A575V	0.0018	2215	4
	Sample 128	LLS	68	2	25467151	G	A	DNMT3A	exonic	NM_022552	DNMT3A:NM_022552:exon15:c.C1724T:p.A575V	A575V	0	2357	0
	Sample 128	AV1	53	2	25467151	G	A	DNMT3A	exonic	NM_022552	DNMT3A:NM_022552:exon15:c.C1724T:p.A575V	A575V	0	2132	0
	Sample 128	AV3	55	2	25467151	G	A	DNMT3A	exonic	NM_022552	DNMT3A:NM_022552:exon15:c.C1724T:p.A575V	A575V	0.0125	479	6
	Sample 128	Base	52	2	25470608	C	A	DNMT3A	exonic	NM_022552	DNMT3A:NM_022552:exon8:c.G866T:p.G289V	G289V	0.0134	595	8
	Sample 128	AV6	58	2	25470608	C	A	DNMT3A	exonic	NM_022552	DNMT3A:NM_022552:exon8:c.G866T:p.G289V	G289V	0.0046	1314	6
	Sample 128	LLS	68	2	25470608	C	A	DNMT3A	exonic	NM_022552	DNMT3A:NM_022552:exon8:c.G866T:p.G289V	G289V	0.0093	1501	14
	Sample 128	AV1	53	2	25470608	C	A	DNMT3A	exonic	NM_022552	DNMT3A:NM_022552:exon8:c.G866T:p.G289V	G289V	0.0078	1279	10
	Sample 128	AV3	55	2	25470608	C	A	DNMT3A	exonic	NM_022552	DNMT3A:NM_022552:exon8:c.G866T:p.G289V	G289V	0.0055	362	2
	Sample 128	Base	52	2	25470615	C	T	DNMT3A	exonic	NM_022552	DNMT3A:NM_022552:exon8:c.G859A:p.G287S	G287S	0.0145	414	6
	Sample 128	AV6	58	2	25470615	C	T	DNMT3A	exonic	NM_022552	DNMT3A:NM_022552:exon8:c.G859A:p.G287S	G287S	0.0045	882	4
	Sample 128	LLS	68	2	25470615	C	T	DNMT3A	exonic	NM_022552	DNMT3A:NM_022552:exon8:c.G859A:p.G287S	G287S	0	1029	0
	Sample 128	AV1	53	2	25470615	C	T	DNMT3A	exonic	NM_022552	DNMT3A:NM_022552:exon8:c.G859A:p.G287S	G287S	0.0024	839	2
	Sample 128	AV3	55	2	25470615	C	T	DNMT3A	exonic	NM_022552	DNMT3A:NM_022552:exon8:c.G859A:p.G287S	G287S	0	275	0
	Sample 128	Base	52	2	25470968	C	T	DNMT3A	exonic	NM_022552	DNMT3A:NM_022552:exon7:c.G793A:p.V265M	V265M	0.0058	347	2
	Sample 128	AV6	58	2	25470968	C	T	DNMT3A	exonic	NM_022552	DNMT3A:NM_022552:exon7:c.G793A:p.V265M	V265M	0.0107	747	8
	Sample 128	LLS	68	2	25470968	C	T	DNMT3A	exonic	NM_022552	DNMT3A:NM_022552:exon7:c.G793A:p.V265M	V265M	0.0023	866	2
	Sample 128	AV1	53	2	25470968	C	T	DNMT3A	exonic	NM_022552	DNMT3A:NM_022552:exon7:c.G793A:p.V265M	V265M	0.0065	765	5
	Sample 128	AV3	55	2	25470968	C	T	DNMT3A	exonic	NM_022552	DNMT3A:NM_022552:exon7:c.G793A:p.V265M	V265M	0	139	0
	Sample 128	Base	52	4	106180839	T	G	TET2	exonic	NM_001127208	TET2:NM_001127208:exon7:c.T3867G:p.C1289W	C1289W	0.0117	7151	84
	Sample 128	AV6	58	4	106180839	T	G	TET2	exonic	NM_001127208	TET2:NM_001127208:exon7:c.T3867G:p.C1289W	C1289W	0.0048	10459	50
	Sample 128	LLS	68	4	106180839	T	G	TET2	exonic	NM_001127208	TET2:NM_001127208:exon7:c.T3867G:p.C1289W	C1289W	0.0041	11100	45
	Sample 128	AV1	53	4	106180839	T	G	TET2	exonic	NM_001127208	TET2:NM_001127208:exon7:c.T3867G:p.C1289W	C1289W	0.0035	9972	35
	Sample 128	AV3	55	4	106180839	T	G	TET2	exonic	NM_001127208	TET2:NM_001127208:exon7:c.T3867G:p.C1289W	C1289W	0.0058	2906	17
	Sample 41	AV3	68	2	25457242	C	T	DNMT3A	exonic	NM_022552	DNMT3A:NM_022552:exon23:c.G2645A:p.R882H	R882H	0.0461	5490	253
	Sample 41	AV6	71	2	25457242	C	T	DNMT3A	exonic	NM_022552	DNMT3A:NM_022552:exon23:c.G2645A:p.R882H	R882H	0.0459	6311	290
	Sample 41	LLS	81	2	25457242	C	T	DNMT3A	exonic	NM_022552	DNMT3A:NM_022552:exon23:c.G2645A:p.R882H	R882H	0.0541	3548	192
	Sample 27	AV3	73	2	25470017	TCA	T	DNMT3A	exonic	NM_022552	DNMT3A:NM_022552:exon9:c.1023_1024del:p.K343Afs*49	K343Afs*49	0.0325	1535	50
	Sample 27	AV6	76	2	25470017	TCA	T	DNMT3A	exonic	NM_022552	DNMT3A:NM_022552:exon9:c.1023_1024del:p.K343Afs*49	K343Afs*49	0.0435	1102	48
	Sample 27	Base	69	2	25470017	TCA	T	DNMT3A	exonic	NM_022552	DNMT3A:NM_022552:exon9:c.1023_1024del:p.K343Afs*49	K343Afs*49	0.0411	1995	82
	Sample 27	LLS	86	2	25470017	TCA	T	DNMT3A	exonic	NM_022552	DNMT3A:NM_022552:exon9:c.1023_1024del:p.K343Afs*49	K343Afs*49	0.0429	1398	60
	Sample 27	AV3	73	2	25470615	C	T	DNMT3A	exonic	NM_022552	DNMT3A:NM_022552:exon8:c.G859A:p.G287S	G287S	0.0021	972	2
	Sample 27	AV6	76	2	25470615	C	T	DNMT3A	exonic	NM_022552	DNMT3A:NM_022552:exon8:c.G859A:p.G287S	G287S	0.0067	595	4
	Sample 27	Base	69	2	25470615	C	T	DNMT3A	exonic	NM_022552	DNMT3A:NM_022552:exon8:c.G859A:p.G287S	G287S	0.0034	1165	4
	Sample 27	LLS	86	2	25470615	C	T	DNMT3A	exonic	NM_022552	DNMT3A:NM_022552:exon8:c.G859A:p.G287S	G287S	0.0104	862	9
	Sample 162	Base	64	2	25466805	G	A	DNMT3A	exonic	NM_022552	DNMT3A:NM_022552:exon16:c.C1898T:p.P633L	P633L	0.0927	3335	309
	Sample 162	LLS	80	2	25466805	G	A	DNMT3A	exonic	NM_022552	DNMT3A:NM_022552:exon16:c.C1898T:p.P633L	P633L	0.3016	3523	1063
	Sample 162	Base	64	X	119387510	A	T	ZBTB33	exonic	NM_006777	ZBTB33:NM_006777:exon2:c.A240T:p.E80D	E80D	0.1092	2666	291
	Sample 162	LLS	80	X	119387510	A	T	ZBTB33	exonic	NM_006777	ZBTB33:NM_006777:exon2:c.A240T:p.E80D	E80D	0.3042	3205	975
	Sample 120	LLS	74	11	119149251	G	A	CBL	exonic	NM_005188	CBL:NM_005188:exon9:c.G1259A:p.R420Q	R420Q	0.0795	16621	1321
	Sample 120	Base	57	11	119149251	G	A	CBL	exonic	NM_005188	CBL:NM_005188:exon9:c.G1259A:p.R420Q	R420Q	0.0069	5912	41
	Sample 120	LLS	74	20	31023003	GC	G	ASXL1	exonic	NM_015338	ASXL1:NM_015338:exon12:c.2489delC:p.A830Vfs*8	A830Vfs*8	0	1776	0
	Sample 120	Base	57	20	31023003	GC	G	ASXL1	exonic	NM_015338	ASXL1:NM_015338:exon12:c.2489delC:p.A830Vfs*8	A830Vfs*8	0	734	0
	Sample 120	LLS	74	6	43325061	G	A	ZNF318	exonic	NM_014345	ZNF318:NM_014345:exon3:c.C991T:p.R331X	R331X	0.0657	1202	79
	Sample 120	Base	57	6	43325061	G	A	ZNF318	exonic	NM_014345	ZNF318:NM_014345:exon3:c.C991T:p.R331X	R331X	0.0317	378	12
	Sample 28	Base	57	2	25523007	C	T	DNMT3A	splicing	NM_022552	NM_175629:exon3:c.177+1G>A;NM_022552:exon3:c.177+1G>A;NM_001320892:exon3:c.177+1G>A;NM_175630:exon3:c.177+1G>A	nan	0.0097	3286	32
	Sample 28	AV1	58	2	25523007	C	T	DNMT3A	splicing	NM_022552	NM_175629:exon3:c.177+1G>A;NM_022552:exon3:c.177+1G>A;NM_001320892:exon3:c.177+1G>A;NM_175630:exon3:c.177+1G>A	nan	0.0094	3049	29
	Sample 28	AV3	60	2	25523007	C	T	DNMT3A	splicing	NM_022552	NM_175629:exon3:c.177+1G>A;NM_022552:exon3:c.177+1G>A;NM_001320892:exon3:c.177+1G>A;NM_175630:exon3:c.177+1G>A	nan	0.0102	979	10
	Sample 28	LLS	74	2	25523007	C	T	DNMT3A	splicing	NM_022552	NM_175629:exon3:c.177+1G>A;NM_022552:exon3:c.177+1G>A;NM_001320892:exon3:c.177+1G>A;NM_175630:exon3:c.177+1G>A	nan	0.0104	5816	61
	Sample 28	AV6	63	2	25523007	C	T	DNMT3A	splicing	NM_022552	NM_175629:exon3:c.177+1G>A;NM_022552:exon3:c.177+1G>A;NM_001320892:exon3:c.177+1G>A;NM_175630:exon3:c.177+1G>A	nan	0.007	1985	14
	Sample 161	LLS	95	11	119148919	T	C	CBL	exonic	NM_005188	CBL:NM_005188:exon8:c.T1139C:p.L380P	L380P	0.1625	2977	484
	Sample 161	Base	76	11	119148919	T	C	CBL	exonic	NM_005188	CBL:NM_005188:exon8:c.T1139C:p.L380P	L380P	0.1242	3236	402
	Sample 161	LLS	95	2	25462077	G	C	DNMT3A	exonic	NM_022552	DNMT3A:NM_022552:exon20:c.C2330G:p.P777R	P777R	0.0906	5525	501
	Sample 161	Base	76	2	25462077	G	C	DNMT3A	exonic	NM_022552	DNMT3A:NM_022552:exon20:c.C2330G:p.P777R	P777R	0.1239	6278	778
	Sample 161	LLS	95	2	25467053	AC	A	DNMT3A	exonic	NM_022552	DNMT3A:NM_022552:exon15:c.1821delG:p.M607Ifs*44	M607Ifs*44	0.0178	1687	30
	Sample 161	Base	76	2	25467053	AC	A	DNMT3A	exonic	NM_022552	DNMT3A:NM_022552:exon15:c.1821delG:p.M607Ifs*44	M607Ifs*44	0.001	2073	2
	Sample 161	LLS	95	2	25467113	GC	G	DNMT3A	exonic	NM_022552	DNMT3A:NM_022552:exon15:c.1761delG:p.H588Tfs*63	H588Tfs*63	0.3795	1732	658
	Sample 161	Base	76	2	25467113	GC	G	DNMT3A	exonic	NM_022552	DNMT3A:NM_022552:exon15:c.1761delG:p.H588Tfs*63	H588Tfs*63	0.2605	2169	565
	Sample 161	LLS	95	2	25467119	AC	A	DNMT3A	exonic	NM_022552	DNMT3A:NM_022552:exon15:c.1755delG:p.M585Ifs*66	M585Ifs*66	0.284	2265	645
	Sample 161	Base	76	2	25467119	AC	A	DNMT3A	exonic	NM_022552	DNMT3A:NM_022552:exon15:c.1755delG:p.M585Ifs*66	M585Ifs*66	0.1885	2940	555
	Sample 161	LLS	95	2	25467163	GC	G	DNMT3A	exonic	NM_022552	DNMT3A:NM_022552:exon15:c.1711delG:p.A571Lfs*80	A571Lfs*80	0.0079	1014	8
	Sample 161	Base	76	2	25467163	GC	G	DNMT3A	exonic	NM_022552	DNMT3A:NM_022552:exon15:c.1711delG:p.A571Lfs*80	A571Lfs*80	0.0107	1496	16
	Sample 161	LLS	95	2	25471001	C	T	DNMT3A	exonic	NM_022552	DNMT3A:NM_022552:exon7:c.G760A:p.A254T	A254T	0.012	498	6
	Sample 161	Base	76	2	25471001	C	T	DNMT3A	exonic	NM_022552	DNMT3A:NM_022552:exon7:c.G760A:p.A254T	A254T	0	673	0
	Sample 70	AV6	66	20	31024425	CT	C	ASXL1	exonic	NM_015338	ASXL1:NM_015338:exon12:c.3911delT:p.F1305Lfs*145	F1305Lfs*145	0.0093	645	6
	Sample 70	AV1	61	20	31024425	CT	C	ASXL1	exonic	NM_015338	ASXL1:NM_015338:exon12:c.3911delT:p.F1305Lfs*145	F1305Lfs*145	0.0022	915	2
	Sample 70	Base	60	20	31024425	CT	C	ASXL1	exonic	NM_015338	ASXL1:NM_015338:exon12:c.3911delT:p.F1305Lfs*145	F1305Lfs*145	0	1052	0
	Sample 70	LLS	79	20	31024425	CT	C	ASXL1	exonic	NM_015338	ASXL1:NM_015338:exon12:c.3911delT:p.F1305Lfs*145	F1305Lfs*145	0.0107	559	6
	Sample 70	AV3	63	20	31024425	CT	C	ASXL1	exonic	NM_015338	ASXL1:NM_015338:exon12:c.3911delT:p.F1305Lfs*145	F1305Lfs*145	0.0029	684	2
	Sample 70	AV9	69	20	31024425	CT	C	ASXL1	exonic	NM_015338	ASXL1:NM_015338:exon12:c.3911delT:p.F1305Lfs*145	F1305Lfs*145	0.0026	784	2
	Sample 70	AV6	66	2	25470608	C	A	DNMT3A	exonic	NM_022552	DNMT3A:NM_022552:exon8:c.G866T:p.G289V	G289V	0.0061	655	4
	Sample 70	AV1	61	2	25470608	C	A	DNMT3A	exonic	NM_022552	DNMT3A:NM_022552:exon8:c.G866T:p.G289V	G289V	0	1220	0
	Sample 70	Base	60	2	25470608	C	A	DNMT3A	exonic	NM_022552	DNMT3A:NM_022552:exon8:c.G866T:p.G289V	G289V	0.0015	1301	2
	Sample 70	LLS	79	2	25470608	C	A	DNMT3A	exonic	NM_022552	DNMT3A:NM_022552:exon8:c.G866T:p.G289V	G289V	0.003	661	2
	Sample 70	AV3	63	2	25470608	C	A	DNMT3A	exonic	NM_022552	DNMT3A:NM_022552:exon8:c.G866T:p.G289V	G289V	0.0097	1034	10
	Sample 70	AV9	69	2	25470608	C	A	DNMT3A	exonic	NM_022552	DNMT3A:NM_022552:exon8:c.G866T:p.G289V	G289V	0.011	724	8
	Sample 70	AV6	66	2	25470940	G	A	DNMT3A	exonic	NM_022552	DNMT3A:NM_022552:exon7:c.C821T:p.A274V	A274V	0.0127	472	6
	Sample 70	AV1	61	2	25470940	G	A	DNMT3A	exonic	NM_022552	DNMT3A:NM_022552:exon7:c.C821T:p.A274V	A274V	0.0016	1253	2
	Sample 70	Base	60	2	25470940	G	A	DNMT3A	exonic	NM_022552	DNMT3A:NM_022552:exon7:c.C821T:p.A274V	A274V	0	1100	0
	Sample 70	LLS	79	2	25470940	G	A	DNMT3A	exonic	NM_022552	DNMT3A:NM_022552:exon7:c.C821T:p.A274V	A274V	0	543	0
	Sample 70	AV3	63	2	25470940	G	A	DNMT3A	exonic	NM_022552	DNMT3A:NM_022552:exon7:c.C821T:p.A274V	A274V	0.0022	910	2
	Sample 70	AV9	69	2	25470940	G	A	DNMT3A	exonic	NM_022552	DNMT3A:NM_022552:exon7:c.C821T:p.A274V	A274V	0	677	0
	Sample 11	AV1	68	2	25458594	C	T	DNMT3A	exonic	NM_022552	DNMT3A:NM_022552:exon22:c.G2579A:p.W860X	W860X	0.102	6404	653
	Sample 11	LLS	82	2	25458594	C	T	DNMT3A	exonic	NM_022552	DNMT3A:NM_022552:exon22:c.G2579A:p.W860X	W860X	0.2607	7683	2003
	Sample 177	AV1	72	2	25462009	CG	C	DNMT3A	exonic	NM_022552	DNMT3A:NM_022552:exon20:c.2397delC:p.G800Vfs*2	G800Vfs*2	0.0638	14471	925
	Sample 177	LLS	87	2	25462009	CG	C	DNMT3A	exonic	NM_022552	DNMT3A:NM_022552:exon20:c.2397delC:p.G800Vfs*2	G800Vfs*2	0.0453	8722	395
	Sample 177	AV1	72	2	25462086	T	C	DNMT3A	splicing	NM_022552	NM_001320893:exon15:c.1867-2A>G;NM_175629:exon20:c.2323-2A>G;NM_022552:exon20:c.2323-2A>G;NM_153759:exon16:c.1756-2A>G	nan	0.0102	13375	136
	Sample 177	LLS	87	2	25462086	T	C	DNMT3A	splicing	NM_022552	NM_001320893:exon15:c.1867-2A>G;NM_175629:exon20:c.2323-2A>G;NM_022552:exon20:c.2323-2A>G;NM_153759:exon16:c.1756-2A>G	nan	0.0073	7968	58
	Sample 177	AV1	72	2	25497814	CT	C	DNMT3A	exonic	NM_022552	DNMT3A:NM_022552:exon6:c.634delA:p.R212Gfs*13	R212Gfs*13	0	958	0
	Sample 177	LLS	87	2	25497814	CT	C	DNMT3A	exonic	NM_022552	DNMT3A:NM_022552:exon6:c.634delA:p.R212Gfs*13	R212Gfs*13	0.0103	581	6
	Sample 57	LLS	71	2	25457242	C	T	DNMT3A	exonic	NM_022552	DNMT3A:NM_022552:exon23:c.G2645A:p.R882H	R882H	0.3673	5266	1935
	Sample 57	AV1	56	2	25457242	C	T	DNMT3A	exonic	NM_022552	DNMT3A:NM_022552:exon23:c.G2645A:p.R882H	R882H	0.2612	3981	1040
	Sample 57	LLS	71	4	106156094	G	GC	TET2	exonic	NM_001127208	TET2:NM_001127208:exon3:c.996dupC:p.S334Ifs*6	S334Ifs*6	0.0225	2174	49
	Sample 57	AV1	56	4	106156094	G	GC	TET2	exonic	NM_001127208	TET2:NM_001127208:exon3:c.996dupC:p.S334Ifs*6	S334Ifs*6	0	1776	0
	Sample 57	LLS	71	4	106190812	G	T	TET2	exonic	NM_001127208	TET2:NM_001127208:exon9:c.G4090T:p.E1364X	E1364X	0.3737	9463	3536
	Sample 57	AV1	56	4	106190812	G	T	TET2	exonic	NM_001127208	TET2:NM_001127208:exon9:c.G4090T:p.E1364X	E1364X	0.258	7678	1981
	Sample 57	LLS	71	4	106197378	A	G	TET2	exonic	NM_001127208	TET2:NM_001127208:exon11:c.A5711G:p.H1904R	H1904R	0.1875	3355	629
	Sample 57	AV1	56	4	106197378	A	G	TET2	exonic	NM_001127208	TET2:NM_001127208:exon11:c.A5711G:p.H1904R	H1904R	0.0464	2778	129
	Sample 57	LLS	71	9	5073770	G	T	JAK2	exonic	NM_004972	JAK2:NM_004972:exon14:c.G1849T:p.V617F	V617F	0.0542	6637	360
	Sample 57	AV1	56	9	5073770	G	T	JAK2	exonic	NM_004972	JAK2:NM_004972:exon14:c.G1849T:p.V617F	V617F	0	5451	0
	Sample 40	LLS	76	2	25463563	CCCCAA	C	DNMT3A	exonic	NM_022552	DNMT3A:NM_022552:exon18:c.2114_2118del:p.I705Rfs*6	I705Rfs*6	0.3968	5652	2243
	Sample 40	Base	61	2	25463563	CCCCAA	C	DNMT3A	exonic	NM_022552	DNMT3A:NM_022552:exon18:c.2114_2118del:p.I705Rfs*6	I705Rfs*6	0.3558	9603	3422
	Sample 40	LLS	76	2	25468186	C	T	DNMT3A	exonic	NM_022552	DNMT3A:NM_022552:exon13:c.G1490A:p.C497Y	C497Y	0.0352	2185	77
	Sample 40	Base	61	2	25468186	C	T	DNMT3A	exonic	NM_022552	DNMT3A:NM_022552:exon13:c.G1490A:p.C497Y	C497Y	0.0281	4449	125
	Sample 40	LLS	76	4	106157700	T	G	TET2	exonic	NM_001127208	TET2:NM_001127208:exon3:c.T2601G:p.Y867X	Y867X	0.0226	1193	27
	Sample 40	Base	61	4	106157700	T	G	TET2	exonic	NM_001127208	TET2:NM_001127208:exon3:c.T2601G:p.Y867X	Y867X	0.0011	1826	2
	Sample 155	LLS	69	17	7578507	G	C	TP53	exonic	NM_001126112	TP53:NM_001126112:exon5:c.C423G:p.C141W	C141W	0.0246	7824	193
	Sample 155	Base	52	17	7578507	G	C	TP53	exonic	NM_001126112	TP53:NM_001126112:exon5:c.C423G:p.C141W	C141W	0.0263	2655	70
	Sample 155	AV6	58	17	7578507	G	C	TP53	exonic	NM_001126112	TP53:NM_001126112:exon5:c.C423G:p.C141W	C141W	0.0273	8199	224
	Sample 140	LLS	87	17	58740529	C	A	PPM1D	exonic	NM_003620	PPM1D:NM_003620:exon6:c.C1434A:p.C478X	C478X	0.0405	5726	232
	Sample 140	Base	69	17	58740529	C	A	PPM1D	exonic	NM_003620	PPM1D:NM_003620:exon6:c.C1434A:p.C478X	C478X	0.0141	5471	77
	Sample 140	LLS	87	17	7578406	C	T	TP53	exonic	NM_001126112	TP53:NM_001126112:exon5:c.G524A:p.R175H	R175H	0.0192	3758	72
	Sample 140	Base	69	17	7578406	C	T	TP53	exonic	NM_001126112	TP53:NM_001126112:exon5:c.G524A:p.R175H	R175H	0.0447	3873	173
	Sample 59	Base	50	17	7577094	G	A	TP53	exonic	NM_001126112	TP53:NM_001126112:exon8:c.C844T:p.R282W	R282W	0.0031	10176	32
	Sample 59	AV3	54	17	7577094	G	A	TP53	exonic	NM_001126112	TP53:NM_001126112:exon8:c.C844T:p.R282W	R282W	0.004	10584	42
	Sample 59	LLS	68	17	7577094	G	A	TP53	exonic	NM_001126112	TP53:NM_001126112:exon8:c.C844T:p.R282W	R282W	0.03	18578	558
	Sample 59	AV9	60	17	7577094	G	A	TP53	exonic	NM_001126112	TP53:NM_001126112:exon8:c.C844T:p.R282W	R282W	0.0078	7729	60
	Sample 59	AV6	57	17	7577094	G	A	TP53	exonic	NM_001126112	TP53:NM_001126112:exon8:c.C844T:p.R282W	R282W	0.0047	31301	148
	Sample 59	Base	50	17	7578190	T	C	TP53	exonic	NM_001126112	TP53:NM_001126112:exon6:c.A659G:p.Y220C	Y220C	0.0001	8980	1
	Sample 59	AV3	54	17	7578190	T	C	TP53	exonic	NM_001126112	TP53:NM_001126112:exon6:c.A659G:p.Y220C	Y220C	0.0009	9053	8
	Sample 59	LLS	68	17	7578190	T	C	TP53	exonic	NM_001126112	TP53:NM_001126112:exon6:c.A659G:p.Y220C	Y220C	0.0125	15803	197
	Sample 59	AV9	60	17	7578190	T	C	TP53	exonic	NM_001126112	TP53:NM_001126112:exon6:c.A659G:p.Y220C	Y220C	0.0009	6831	6
	Sample 59	AV6	57	17	7578190	T	C	TP53	exonic	NM_001126112	TP53:NM_001126112:exon6:c.A659G:p.Y220C	Y220C	0.0009	26417	25
	Sample 59	Base	50	6	43323885	T	C	ZNF318	splicing	NM_014345	NM_014345:exon4:c.1189-2A>G	nan	0	612	0
	Sample 59	AV3	54	6	43323885	T	C	ZNF318	splicing	NM_014345	NM_014345:exon4:c.1189-2A>G	nan	0.0102	683	7
	Sample 59	LLS	68	6	43323885	T	C	ZNF318	splicing	NM_014345	NM_014345:exon4:c.1189-2A>G	nan	0	1140	0
	Sample 59	AV9	60	6	43323885	T	C	ZNF318	splicing	NM_014345	NM_014345:exon4:c.1189-2A>G	nan	0	483	0
	Sample 59	AV6	57	6	43323885	T	C	ZNF318	splicing	NM_014345	NM_014345:exon4:c.1189-2A>G	nan	0.0009	2323	2
	Sample 32	Base	71	2	198266834	T	C	SF3B1	exonic	NM_012433	SF3B1:NM_012433:exon15:c.A2098G:p.K700E	K700E	0.0285	4279	122
	Sample 32	LLS	85	2	198266834	T	C	SF3B1	exonic	NM_012433	SF3B1:NM_012433:exon15:c.A2098G:p.K700E	K700E	0.16	5911	946
	Sample 32	Base	71	2	25463229	A	G	DNMT3A	exonic	NM_022552	DNMT3A:NM_022552:exon19:c.T2264C:p.F755S	F755S	0.1332	5001	666
	Sample 32	LLS	85	2	25463229	A	G	DNMT3A	exonic	NM_022552	DNMT3A:NM_022552:exon19:c.T2264C:p.F755S	F755S	0.2569	6476	1664
	Sample 30	LLS	85	6	43325379	G	A	ZNF318	exonic	NM_014345	ZNF318:NM_014345:exon3:c.C673T:p.R225X	R225X	0.1275	4067	519
	Sample 30	AV1	72	6	43325379	G	A	ZNF318	exonic	NM_014345	ZNF318:NM_014345:exon3:c.C673T:p.R225X	R225X	0.1132	6393	724
	Sample 141	LLS	74	2	25467522	C	G	DNMT3A	splicing	NM_022552	NM_001320893:exon9:c.1099-1G>C;NM_175629:exon14:c.1555-1G>C;NM_022552:exon14:c.1555-1G>C;NM_153759:exon10:c.988-1G>C	nan	0.0123	3428	42
	Sample 141	Base	58	2	25467522	C	G	DNMT3A	splicing	NM_022552	NM_001320893:exon9:c.1099-1G>C;NM_175629:exon14:c.1555-1G>C;NM_022552:exon14:c.1555-1G>C;NM_153759:exon10:c.988-1G>C	nan	0.0123	4218	52
	Sample 141	LLS	74	2	25470905	C	T	DNMT3A	splicing	NM_022552	NM_001320893:exon2:c.399+1G>A;NM_175629:exon7:c.855+1G>A;NM_022552:exon7:c.855+1G>A;NM_153759:exon3:c.288+1G>A	nan	0.1827	3763	688
	Sample 141	Base	58	2	25470905	C	T	DNMT3A	splicing	NM_022552	NM_001320893:exon2:c.399+1G>A;NM_175629:exon7:c.855+1G>A;NM_022552:exon7:c.855+1G>A;NM_153759:exon3:c.288+1G>A	nan	0.0792	5024	398
	Sample 166	AV6	69	2	25469180	T	C	DNMT3A	splicing	NM_022552	NM_001320893:exon6:c.824-2A>G;NM_175629:exon11:c.1280-2A>G;NM_022552:exon11:c.1280-2A>G;NM_153759:exon7:c.713-2A>G	nan	0	2832	0
	Sample 166	LLS	80	2	25469180	T	C	DNMT3A	splicing	NM_022552	NM_001320893:exon6:c.824-2A>G;NM_175629:exon11:c.1280-2A>G;NM_022552:exon11:c.1280-2A>G;NM_153759:exon7:c.713-2A>G	nan	0	7049	0
	Sample 166	AV3	66	2	25469180	T	C	DNMT3A	splicing	NM_022552	NM_001320893:exon6:c.824-2A>G;NM_175629:exon11:c.1280-2A>G;NM_022552:exon11:c.1280-2A>G;NM_153759:exon7:c.713-2A>G	nan	0	1143	0
	Sample 166	Base	63	2	25469180	T	C	DNMT3A	splicing	NM_022552	NM_001320893:exon6:c.824-2A>G;NM_175629:exon11:c.1280-2A>G;NM_022552:exon11:c.1280-2A>G;NM_153759:exon7:c.713-2A>G	nan	0.0105	572	6
	Sample 166	AV6	69	2	25470581	C	T	DNMT3A	exonic	NM_022552	DNMT3A:NM_022552:exon8:c.G893A:p.G298E	G298E	0.0032	1252	4
	Sample 166	LLS	80	2	25470581	C	T	DNMT3A	exonic	NM_022552	DNMT3A:NM_022552:exon8:c.G893A:p.G298E	G298E	0.0106	2540	27
	Sample 166	AV3	66	2	25470581	C	T	DNMT3A	exonic	NM_022552	DNMT3A:NM_022552:exon8:c.G893A:p.G298E	G298E	0	559	0
	Sample 166	Base	63	2	25470581	C	T	DNMT3A	exonic	NM_022552	DNMT3A:NM_022552:exon8:c.G893A:p.G298E	G298E	0	285	0
	Sample 166	AV6	69	4	106196483	GGTTCA	G	TET2	exonic	NM_001127208	TET2:NM_001127208:exon11:c.4817_4821del:p.G1606Vfs*6	G1606Vfs*6	0.0035	1717	6
	Sample 166	LLS	80	4	106196483	GGTTCA	G	TET2	exonic	NM_001127208	TET2:NM_001127208:exon11:c.4817_4821del:p.G1606Vfs*6	G1606Vfs*6	0.0253	3241	82
	Sample 166	AV3	66	4	106196483	GGTTCA	G	TET2	exonic	NM_001127208	TET2:NM_001127208:exon11:c.4817_4821del:p.G1606Vfs*6	G1606Vfs*6	0.0019	1063	2
	Sample 166	Base	63	4	106196483	GGTTCA	G	TET2	exonic	NM_001127208	TET2:NM_001127208:exon11:c.4817_4821del:p.G1606Vfs*6	G1606Vfs*6	0	458	0
	Sample 166	AV6	69	4	106197493	G	C	TET2	exonic	NM_001127208	TET2:NM_001127208:exon11:c.G5826C:p.Q1942H	Q1942H	0	1610	0
	Sample 166	LLS	80	4	106197493	G	C	TET2	exonic	NM_001127208	TET2:NM_001127208:exon11:c.G5826C:p.Q1942H	Q1942H	0.0006	3113	2
	Sample 166	AV3	66	4	106197493	G	C	TET2	exonic	NM_001127208	TET2:NM_001127208:exon11:c.G5826C:p.Q1942H	Q1942H	0	1177	0
	Sample 166	Base	63	4	106197493	G	C	TET2	exonic	NM_001127208	TET2:NM_001127208:exon11:c.G5826C:p.Q1942H	Q1942H	0.0125	479	6
	Sample 118	LLS	68	2	25463302	A	T	DNMT3A	exonic	NM_022552	DNMT3A:NM_022552:exon19:c.T2191A:p.F731I	F731I	0.1333	5283	705
	Sample 118	AV3	54	2	25463302	A	T	DNMT3A	exonic	NM_022552	DNMT3A:NM_022552:exon19:c.T2191A:p.F731I	F731I	0.0695	3506	244
	Sample 118	AV6	57	2	25463302	A	T	DNMT3A	exonic	NM_022552	DNMT3A:NM_022552:exon19:c.T2191A:p.F731I	F731I	0.082	10193	836
	Sample 118	Base	51	2	25463302	A	T	DNMT3A	exonic	NM_022552	DNMT3A:NM_022552:exon19:c.T2191A:p.F731I	F731I	0.0575	9155	527
	Sample 19	AV3	69	2	25469529	G	GC	DNMT3A	exonic	NM_022552	DNMT3A:NM_022552:exon10:c.1238dupG:p.F414Lfs*7	F414Lfs*7	0.0042	1179	5
	Sample 19	AV6	72	2	25469529	G	GC	DNMT3A	exonic	NM_022552	DNMT3A:NM_022552:exon10:c.1238dupG:p.F414Lfs*7	F414Lfs*7	0.0025	1189	3
	Sample 19	LLS	82	2	25469529	G	GC	DNMT3A	exonic	NM_022552	DNMT3A:NM_022552:exon10:c.1238dupG:p.F414Lfs*7	F414Lfs*7	0.0127	1185	15
	Sample 19	AV3	69	4	106197471	A	C	TET2	exonic	NM_001127208	TET2:NM_001127208:exon11:c.A5804C:p.Y1935S	Y1935S	0.0012	1638	2
	Sample 19	AV6	72	4	106197471	A	C	TET2	exonic	NM_001127208	TET2:NM_001127208:exon11:c.A5804C:p.Y1935S	Y1935S	0.0044	1601	7
	Sample 19	LLS	82	4	106197471	A	C	TET2	exonic	NM_001127208	TET2:NM_001127208:exon11:c.A5804C:p.Y1935S	Y1935S	0.0104	1151	12
	Sample 127	Base	68	17	58740610	CA	C	PPM1D	exonic	NM_003620	PPM1D:NM_003620:exon6:c.1516delA:p.T506Lfs*8	T506Lfs*8	0	5559	0
	Sample 127	LLS	84	17	58740610	CA	C	PPM1D	exonic	NM_003620	PPM1D:NM_003620:exon6:c.1516delA:p.T506Lfs*8	T506Lfs*8	0.0122	4934	60
	Sample 127	Base	68	1	1747229	T	C	GNB1	exonic	NM_002074	GNB1:NM_002074:exon5:c.A169G:p.K57E	K57E	0.0008	7814	6
	Sample 127	LLS	84	1	1747229	T	C	GNB1	exonic	NM_002074	GNB1:NM_002074:exon5:c.A169G:p.K57E	K57E	0.0274	6798	186
	Sample 108	LLS	89	17	7577550	C	T	TP53	exonic	NM_001126112	TP53:NM_001126112:exon7:c.G731A:p.G244D	G244D	0.0163	3624	59
	Sample 108	Base	73	17	7577550	C	T	TP53	exonic	NM_001126112	TP53:NM_001126112:exon7:c.G731A:p.G244D	G244D	0.0018	11964	22
	Sample 108	AV6	79	17	7577550	C	T	TP53	exonic	NM_001126112	TP53:NM_001126112:exon7:c.G731A:p.G244D	G244D	0.0039	13500	52
	Sample 108	AV3	76	17	7577550	C	T	TP53	exonic	NM_001126112	TP53:NM_001126112:exon7:c.G731A:p.G244D	G244D	0.0037	6948	26
	Sample 108	LLS	89	2	25523007	C	T	DNMT3A	splicing	NM_022552	NM_175629:exon3:c.177+1G>A;NM_022552:exon3:c.177+1G>A;NM_001320892:exon3:c.177+1G>A;NM_175630:exon3:c.177+1G>A	nan	0.0035	566	2
	Sample 108	Base	73	2	25523007	C	T	DNMT3A	splicing	NM_022552	NM_175629:exon3:c.177+1G>A;NM_022552:exon3:c.177+1G>A;NM_001320892:exon3:c.177+1G>A;NM_175630:exon3:c.177+1G>A	nan	0.0093	2993	28
	Sample 108	AV6	79	2	25523007	C	T	DNMT3A	splicing	NM_022552	NM_175629:exon3:c.177+1G>A;NM_022552:exon3:c.177+1G>A;NM_001320892:exon3:c.177+1G>A;NM_175630:exon3:c.177+1G>A	nan	0.0064	3274	21
	Sample 108	AV3	76	2	25523007	C	T	DNMT3A	splicing	NM_022552	NM_175629:exon3:c.177+1G>A;NM_022552:exon3:c.177+1G>A;NM_001320892:exon3:c.177+1G>A;NM_175630:exon3:c.177+1G>A	nan	0.0142	1473	21
	Sample 108	LLS	89	4	106157914	C	T	TET2	exonic	NM_001127208	TET2:NM_001127208:exon3:c.C2815T:p.Q939X	Q939X	0.0342	1871	64
	Sample 108	Base	73	4	106157914	C	T	TET2	exonic	NM_001127208	TET2:NM_001127208:exon3:c.C2815T:p.Q939X	Q939X	0.0015	6562	10
	Sample 108	AV6	79	4	106157914	C	T	TET2	exonic	NM_001127208	TET2:NM_001127208:exon3:c.C2815T:p.Q939X	Q939X	0.0072	7338	53
	Sample 108	AV3	76	4	106157914	C	T	TET2	exonic	NM_001127208	TET2:NM_001127208:exon3:c.C2815T:p.Q939X	Q939X	0.004	4201	17
	Sample 108	LLS	89	4	106196213	C	T	TET2	exonic	NM_001127208	TET2:NM_001127208:exon11:c.C4546T:p.R1516X	R1516X	0.0037	546	2
	Sample 108	Base	73	4	106196213	C	T	TET2	exonic	NM_001127208	TET2:NM_001127208:exon11:c.C4546T:p.R1516X	R1516X	0.0012	2446	3
	Sample 108	AV6	79	4	106196213	C	T	TET2	exonic	NM_001127208	TET2:NM_001127208:exon11:c.C4546T:p.R1516X	R1516X	0.0015	2741	4
	Sample 108	AV3	76	4	106196213	C	T	TET2	exonic	NM_001127208	TET2:NM_001127208:exon11:c.C4546T:p.R1516X	R1516X	0.0104	1536	16
	Sample 108	LLS	89	4	106196323	TCAGA	T	TET2	exonic	NM_001127208	TET2:NM_001127208:exon11:c.4657_4660del:p.T1554Sfs*16	T1554Sfs*16	0.0112	2314	26
	Sample 108	Base	73	4	106196323	TCAGA	T	TET2	exonic	NM_001127208	TET2:NM_001127208:exon11:c.4657_4660del:p.T1554Sfs*16	T1554Sfs*16	0.0003	7845	2
	Sample 108	AV6	79	4	106196323	TCAGA	T	TET2	exonic	NM_001127208	TET2:NM_001127208:exon11:c.4657_4660del:p.T1554Sfs*16	T1554Sfs*16	0.0014	8977	13
	Sample 108	AV3	76	4	106196323	TCAGA	T	TET2	exonic	NM_001127208	TET2:NM_001127208:exon11:c.4657_4660del:p.T1554Sfs*16	T1554Sfs*16	0.0009	5360	5
	Sample 83	AV9	73	2	25470608	C	A	DNMT3A	exonic	NM_022552	DNMT3A:NM_022552:exon8:c.G866T:p.G289V	G289V	0.0131	841	11
	Sample 83	Base	64	2	25470608	C	A	DNMT3A	exonic	NM_022552	DNMT3A:NM_022552:exon8:c.G866T:p.G289V	G289V	0.0027	730	2
	Sample 83	AV6	70	2	25470608	C	A	DNMT3A	exonic	NM_022552	DNMT3A:NM_022552:exon8:c.G866T:p.G289V	G289V	0.0027	734	2
	Sample 83	LLS	82	2	25470608	C	A	DNMT3A	exonic	NM_022552	DNMT3A:NM_022552:exon8:c.G866T:p.G289V	G289V	0.0082	1708	14
	Sample 83	AV9	73	4	106157688	T	TG	TET2	exonic	NM_001127208	TET2:NM_001127208:exon3:c.2589_2590insG:p.H864Afs*8	H864Afs*8	0.0012	1735	2
	Sample 83	Base	64	4	106157688	T	TG	TET2	exonic	NM_001127208	TET2:NM_001127208:exon3:c.2589_2590insG:p.H864Afs*8	H864Afs*8	0	1059	0
	Sample 83	AV6	70	4	106157688	T	TG	TET2	exonic	NM_001127208	TET2:NM_001127208:exon3:c.2589_2590insG:p.H864Afs*8	H864Afs*8	0	861	0
	Sample 83	LLS	82	4	106157688	T	TG	TET2	exonic	NM_001127208	TET2:NM_001127208:exon3:c.2589_2590insG:p.H864Afs*8	H864Afs*8	0.02	2546	51
	Sample 83	AV9	73	4	106197285	T	C	TET2	exonic	NM_001127208	TET2:NM_001127208:exon11:c.T5618C:p.I1873T	I1873T	0.0351	1167	41
	Sample 83	Base	64	4	106197285	T	C	TET2	exonic	NM_001127208	TET2:NM_001127208:exon11:c.T5618C:p.I1873T	I1873T	0.0345	724	25
	Sample 83	AV6	70	4	106197285	T	C	TET2	exonic	NM_001127208	TET2:NM_001127208:exon11:c.T5618C:p.I1873T	I1873T	0.036	639	23
	Sample 83	LLS	82	4	106197285	T	C	TET2	exonic	NM_001127208	TET2:NM_001127208:exon11:c.T5618C:p.I1873T	I1873T	0.0454	1828	83
	Sample 117	Base	50	20	31019484	T	C	ASXL1	splicing	NM_015338	NM_015338:exon9:c.979+2T>C;NM_001363734:exon8:c.796+2T>C	nan	0.0103	581	6
	Sample 117	AV6	57	20	31019484	T	C	ASXL1	splicing	NM_015338	NM_015338:exon9:c.979+2T>C;NM_001363734:exon8:c.796+2T>C	nan	0.001	7796	8
	Sample 117	AV1	52	20	31019484	T	C	ASXL1	splicing	NM_015338	NM_015338:exon9:c.979+2T>C;NM_001363734:exon8:c.796+2T>C	nan	0.0012	4041	5
	Sample 117	AV3	54	20	31019484	T	C	ASXL1	splicing	NM_015338	NM_015338:exon9:c.979+2T>C;NM_001363734:exon8:c.796+2T>C	nan	0.0022	3606	8
	Sample 117	AV9	60	20	31019484	T	C	ASXL1	splicing	NM_015338	NM_015338:exon9:c.979+2T>C;NM_001363734:exon8:c.796+2T>C	nan	0.0008	2666	2
	Sample 117	LLS	69	20	31019484	T	C	ASXL1	splicing	NM_015338	NM_015338:exon9:c.979+2T>C;NM_001363734:exon8:c.796+2T>C	nan	0.0018	7730	14
	Sample 117	Base	50	2	25463554	A	T	DNMT3A	exonic	NM_022552	DNMT3A:NM_022552:exon18:c.T2128A:p.C710S	C710S	0.002	1022	2
	Sample 117	AV6	57	2	25463554	A	T	DNMT3A	exonic	NM_022552	DNMT3A:NM_022552:exon18:c.T2128A:p.C710S	C710S	0.0019	12580	24
	Sample 117	AV1	52	2	25463554	A	T	DNMT3A	exonic	NM_022552	DNMT3A:NM_022552:exon18:c.T2128A:p.C710S	C710S	0.0008	7454	6
	Sample 117	AV3	54	2	25463554	A	T	DNMT3A	exonic	NM_022552	DNMT3A:NM_022552:exon18:c.T2128A:p.C710S	C710S	0.0003	7361	2
	Sample 117	AV9	60	2	25463554	A	T	DNMT3A	exonic	NM_022552	DNMT3A:NM_022552:exon18:c.T2128A:p.C710S	C710S	0.0022	4947	11
	Sample 117	LLS	69	2	25463554	A	T	DNMT3A	exonic	NM_022552	DNMT3A:NM_022552:exon18:c.T2128A:p.C710S	C710S	0.0103	15363	159
	Sample 178	AV6	68	2	25464487	G	A	DNMT3A	exonic	NM_022552	DNMT3A:NM_022552:exon17:c.C2026T:p.R676W	R676W	0.0049	2454	12
	Sample 178	AV1	63	2	25464487	G	A	DNMT3A	exonic	NM_022552	DNMT3A:NM_022552:exon17:c.C2026T:p.R676W	R676W	0.0179	392	7
	Sample 178	AV9	71	2	25464487	G	A	DNMT3A	exonic	NM_022552	DNMT3A:NM_022552:exon17:c.C2026T:p.R676W	R676W	0.007	1135	8
	Sample 178	Base	62	2	25464487	G	A	DNMT3A	exonic	NM_022552	DNMT3A:NM_022552:exon17:c.C2026T:p.R676W	R676W	0.0038	4438	17
	Sample 178	AV3	65	2	25464487	G	A	DNMT3A	exonic	NM_022552	DNMT3A:NM_022552:exon17:c.C2026T:p.R676W	R676W	0.0028	4926	14
	Sample 178	LLS	81	2	25464487	G	A	DNMT3A	exonic	NM_022552	DNMT3A:NM_022552:exon17:c.C2026T:p.R676W	R676W	0.004	1989	8
	Sample 178	AV6	68	2	25467151	G	A	DNMT3A	exonic	NM_022552	DNMT3A:NM_022552:exon15:c.C1724T:p.A575V	A575V	0.0031	2616	8
	Sample 178	AV1	63	2	25467151	G	A	DNMT3A	exonic	NM_022552	DNMT3A:NM_022552:exon15:c.C1724T:p.A575V	A575V	0.0107	563	6
	Sample 178	AV9	71	2	25467151	G	A	DNMT3A	exonic	NM_022552	DNMT3A:NM_022552:exon15:c.C1724T:p.A575V	A575V	0.0012	1626	2
	Sample 178	Base	62	2	25467151	G	A	DNMT3A	exonic	NM_022552	DNMT3A:NM_022552:exon15:c.C1724T:p.A575V	A575V	0.0029	4842	14
	Sample 178	AV3	65	2	25467151	G	A	DNMT3A	exonic	NM_022552	DNMT3A:NM_022552:exon15:c.C1724T:p.A575V	A575V	0.0004	5367	2
	Sample 178	LLS	81	2	25467151	G	A	DNMT3A	exonic	NM_022552	DNMT3A:NM_022552:exon15:c.C1724T:p.A575V	A575V	0	2483	0
	Sample 38	LLS	75	2	25463575	G	C	DNMT3A	exonic	NM_022552	DNMT3A:NM_022552:exon18:c.C2107G:p.L703V	L703V	0.1579	5929	936
	Sample 38	AV1	60	2	25463575	G	C	DNMT3A	exonic	NM_022552	DNMT3A:NM_022552:exon18:c.C2107G:p.L703V	L703V	0.0873	5644	493
	Sample 62	AV3	80	15	90631935	G	A	IDH2	exonic	NM_002168	IDH2:NM_002168:exon4:c.C418T:p.R140W	R140W	0.0575	2485	143
	Sample 62	AV3	80	20	31022382	C	T	ASXL1	exonic	NM_015338	ASXL1:NM_015338:exon12:c.C1867T:p.Q623X	Q623X	0.0147	408	6
	Sample 62	AV3	80	20	31022592	C	T	ASXL1	exonic	NM_015338	ASXL1:NM_015338:exon12:c.C2077T:p.R693X	R693X	0.0551	2179	120
	Sample 62	AV3	80	20	31022853	C	T	ASXL1	exonic	NM_015338	ASXL1:NM_015338:exon12:c.C2338T:p.Q780X	Q780X	0.0152	1645	25
	Sample 62	AV3	80	21	44514777	T	C	U2AF1	exonic	NM_006758	U2AF1:NM_006758:exon6:c.A470G:p.Q157R	Q157R	0.396	8341	3303
	Sample 9	AV3	71	2	25464487	G	A	DNMT3A	exonic	NM_022552	DNMT3A:NM_022552:exon17:c.C2026T:p.R676W	R676W	0.0043	3719	16
	Sample 9	LLS	82	2	25464487	G	A	DNMT3A	exonic	NM_022552	DNMT3A:NM_022552:exon17:c.C2026T:p.R676W	R676W	0.0058	2773	16
	Sample 9	AV1	69	2	25464487	G	A	DNMT3A	exonic	NM_022552	DNMT3A:NM_022552:exon17:c.C2026T:p.R676W	R676W	0.0022	3604	8
	Sample 9	Base	68	2	25464487	G	A	DNMT3A	exonic	NM_022552	DNMT3A:NM_022552:exon17:c.C2026T:p.R676W	R676W	0.0031	8325	26
	Sample 9	AV6	74	2	25464487	G	A	DNMT3A	exonic	NM_022552	DNMT3A:NM_022552:exon17:c.C2026T:p.R676W	R676W	0.0112	1075	12
	Sample 9	AV3	71	2	25523007	C	T	DNMT3A	splicing	NM_022552	NM_175629:exon3:c.177+1G>A;NM_022552:exon3:c.177+1G>A;NM_001320892:exon3:c.177+1G>A;NM_175630:exon3:c.177+1G>A	nan	0.0071	2777	20
	Sample 9	LLS	82	2	25523007	C	T	DNMT3A	splicing	NM_022552	NM_175629:exon3:c.177+1G>A;NM_022552:exon3:c.177+1G>A;NM_001320892:exon3:c.177+1G>A;NM_175630:exon3:c.177+1G>A	nan	0.0119	2081	25
	Sample 9	AV1	69	2	25523007	C	T	DNMT3A	splicing	NM_022552	NM_175629:exon3:c.177+1G>A;NM_022552:exon3:c.177+1G>A;NM_001320892:exon3:c.177+1G>A;NM_175630:exon3:c.177+1G>A	nan	0.0061	2609	16
	Sample 9	Base	68	2	25523007	C	T	DNMT3A	splicing	NM_022552	NM_175629:exon3:c.177+1G>A;NM_022552:exon3:c.177+1G>A;NM_001320892:exon3:c.177+1G>A;NM_175630:exon3:c.177+1G>A	nan	0.0063	5531	35
	Sample 9	AV6	74	2	25523007	C	T	DNMT3A	splicing	NM_022552	NM_175629:exon3:c.177+1G>A;NM_022552:exon3:c.177+1G>A;NM_001320892:exon3:c.177+1G>A;NM_175630:exon3:c.177+1G>A	nan	0.0073	816	6
	Sample 36	Base	62	11	119148967	G	A	CBL	exonic	NM_005188	CBL:NM_005188:exon8:c.G1187A:p.C396Y	C396Y	0.002	5882	12
	Sample 36	LLS	79	11	119148967	G	A	CBL	exonic	NM_005188	CBL:NM_005188:exon8:c.G1187A:p.C396Y	C396Y	0.3831	7278	2788
	Sample 36	Base	62	11	119148991	G	A	CBL	exonic	NM_005188	CBL:NM_005188:exon8:c.G1211A:p.C404Y	C404Y	0.0173	5448	94
	Sample 36	LLS	79	11	119148991	G	A	CBL	exonic	NM_005188	CBL:NM_005188:exon8:c.G1211A:p.C404Y	C404Y	0.0022	6710	15
	Sample 36	Base	62	2	198266611	C	T	SF3B1	exonic	NM_012433	SF3B1:NM_012433:exon16:c.G2225A:p.G742D	G742D	0	5396	0
	Sample 36	LLS	79	2	198266611	C	T	SF3B1	exonic	NM_012433	SF3B1:NM_012433:exon16:c.G2225A:p.G742D	G742D	0.0855	6688	572
	Sample 36	Base	62	4	106156878	AC	A	TET2	exonic	NM_001127208	TET2:NM_001127208:exon3:c.1780delC:p.N595Ifs*6	N595Ifs*6	0.1165	4625	539
	Sample 36	LLS	79	4	106156878	AC	A	TET2	exonic	NM_001127208	TET2:NM_001127208:exon3:c.1780delC:p.N595Ifs*6	N595Ifs*6	0.3962	4694	1860
	Sample 36	Base	62	4	106158509	G	A	TET2	exonic;splicing	NM_001127208	NM_001127208:exon3:c.3409+1G>A	nan	0.0014	1426	2
	Sample 36	LLS	79	4	106158509	G	A	TET2	exonic;splicing	NM_001127208	NM_001127208:exon3:c.3409+1G>A	nan	0.0131	1605	21
	Sample 29	Base	62	2	25470608	C	A	DNMT3A	exonic	NM_022552	DNMT3A:NM_022552:exon8:c.G866T:p.G289V	G289V	0	165	0
	Sample 29	AV3	66	2	25470608	C	A	DNMT3A	exonic	NM_022552	DNMT3A:NM_022552:exon8:c.G866T:p.G289V	G289V	0.0008	1218	1
	Sample 29	AV6	69	2	25470608	C	A	DNMT3A	exonic	NM_022552	DNMT3A:NM_022552:exon8:c.G866T:p.G289V	G289V	0.0026	1516	4
	Sample 29	LLS	79	2	25470608	C	A	DNMT3A	exonic	NM_022552	DNMT3A:NM_022552:exon8:c.G866T:p.G289V	G289V	0.0168	358	6
	Sample 29	Base	62	4	106162544	C	T	TET2	exonic	NM_001127208	TET2:NM_001127208:exon4:c.C3458T:p.A1153V	A1153V	0.0208	289	6
	Sample 29	AV3	66	4	106162544	C	T	TET2	exonic	NM_001127208	TET2:NM_001127208:exon4:c.C3458T:p.A1153V	A1153V	0	1867	0
	Sample 29	AV6	69	4	106162544	C	T	TET2	exonic	NM_001127208	TET2:NM_001127208:exon4:c.C3458T:p.A1153V	A1153V	0	1666	0
	Sample 29	LLS	79	4	106162544	C	T	TET2	exonic	NM_001127208	TET2:NM_001127208:exon4:c.C3458T:p.A1153V	A1153V	0	658	0
	Sample 29	Base	62	4	106197293	G	A	TET2	exonic	NM_001127208	TET2:NM_001127208:exon11:c.G5626A:p.A1876T	A1876T	0.0133	452	6
	Sample 29	AV3	66	4	106197293	G	A	TET2	exonic	NM_001127208	TET2:NM_001127208:exon11:c.G5626A:p.A1876T	A1876T	0.0004	2308	1
	Sample 29	AV6	69	4	106197293	G	A	TET2	exonic	NM_001127208	TET2:NM_001127208:exon11:c.G5626A:p.A1876T	A1876T	0.0028	2159	6
	Sample 29	LLS	79	4	106197293	G	A	TET2	exonic	NM_001127208	TET2:NM_001127208:exon11:c.G5626A:p.A1876T	A1876T	0	807	0
	Sample 91	LLS	91	2	25463266	G	C	DNMT3A	exonic	NM_022552	DNMT3A:NM_022552:exon19:c.C2227G:p.P743A	P743A	0.029	7765	225
	Sample 91	AV1	77	2	25463266	G	C	DNMT3A	exonic	NM_022552	DNMT3A:NM_022552:exon19:c.C2227G:p.P743A	P743A	0.0497	3078	153
	Sample 91	LLS	91	2	25470588	C	T	DNMT3A	exonic	NM_022552	DNMT3A:NM_022552:exon8:c.G886A:p.V296M	V296M	0.198	3150	624
	Sample 91	AV1	77	2	25470588	C	T	DNMT3A	exonic	NM_022552	DNMT3A:NM_022552:exon8:c.G886A:p.V296M	V296M	0.198	1278	253
	Sample 26	LLS	84	2	25463229	A	G	DNMT3A	exonic	NM_022552	DNMT3A:NM_022552:exon19:c.T2264C:p.F755S	F755S	0.0121	4287	52
	Sample 26	Base	68	2	25463229	A	G	DNMT3A	exonic	NM_022552	DNMT3A:NM_022552:exon19:c.T2264C:p.F755S	F755S	0.0116	5012	58
	Sample 26	LLS	84	2	25463289	T	C	DNMT3A	exonic	NM_022552	DNMT3A:NM_022552:exon19:c.A2204G:p.Y735C	Y735C	0.0063	2048	13
	Sample 26	Base	68	2	25463289	T	C	DNMT3A	exonic	NM_022552	DNMT3A:NM_022552:exon19:c.A2204G:p.Y735C	Y735C	0.0129	2246	29
	Sample 26	LLS	84	2	25463586	C	T	DNMT3A	exonic	NM_022552	DNMT3A:NM_022552:exon18:c.G2096A:p.G699D	G699D	0.1685	4457	751
	Sample 26	Base	68	2	25463586	C	T	DNMT3A	exonic	NM_022552	DNMT3A:NM_022552:exon18:c.G2096A:p.G699D	G699D	0.0743	4912	365
	Sample 26	LLS	84	2	25466766	C	T	DNMT3A	splicing	NM_022552	NM_001320893:exon11:c.1480+1G>A;NM_175629:exon16:c.1936+1G>A;NM_022552:exon16:c.1936+1G>A;NM_153759:exon12:c.1369+1G>A	nan	0.01	2006	20
	Sample 26	Base	68	2	25466766	C	T	DNMT3A	splicing	NM_022552	NM_001320893:exon11:c.1480+1G>A;NM_175629:exon16:c.1936+1G>A;NM_022552:exon16:c.1936+1G>A;NM_153759:exon12:c.1369+1G>A	nan	0.0046	2195	10
	Sample 4	AV1	79	20	31023843	C	T	ASXL1	exonic	NM_015338	ASXL1:NM_015338:exon12:c.C3328T:p.Q1110X	Q1110X	0.0221	272	6
	Sample 4	LLS	93	20	31023843	C	T	ASXL1	exonic	NM_015338	ASXL1:NM_015338:exon12:c.C3328T:p.Q1110X	Q1110X	0	333	0
	Sample 4	AV1	79	2	25457185	A	C	DNMT3A	exonic	NM_022552	DNMT3A:NM_022552:exon23:c.T2702G:p.L901R	L901R	0.0238	8349	199
	Sample 4	LLS	93	2	25457185	A	C	DNMT3A	exonic	NM_022552	DNMT3A:NM_022552:exon23:c.T2702G:p.L901R	L901R	0.0211	8734	184
	Sample 4	AV1	79	2	25463562	C	T	DNMT3A	exonic	NM_022552	DNMT3A:NM_022552:exon18:c.G2120A:p.G707D	G707D	0.012	5173	62
	Sample 4	LLS	93	2	25463562	C	T	DNMT3A	exonic	NM_022552	DNMT3A:NM_022552:exon18:c.G2120A:p.G707D	G707D	0.0301	5652	170
	Sample 4	AV1	79	2	25469945	C	T	DNMT3A	exonic	NM_022552	DNMT3A:NM_022552:exon9:c.G1097A:p.R366H	R366H	0.0154	4335	67
	Sample 4	LLS	93	2	25469945	C	T	DNMT3A	exonic	NM_022552	DNMT3A:NM_022552:exon9:c.G1097A:p.R366H	R366H	0.0111	4515	50
	Sample 18	AV1	70	17	58740432	C	G	PPM1D	exonic	NM_003620	PPM1D:NM_003620:exon6:c.C1337G:p.S446X	S446X	0.0006	16784	10
	Sample 18	LLS	84	17	58740432	C	G	PPM1D	exonic	NM_003620	PPM1D:NM_003620:exon6:c.C1337G:p.S446X	S446X	0.0109	11074	121
	Sample 18	AV1	70	2	25457242	C	T	DNMT3A	exonic	NM_022552	DNMT3A:NM_022552:exon23:c.G2645A:p.R882H	R882H	0.1427	5635	804
	Sample 18	LLS	84	2	25457242	C	T	DNMT3A	exonic	NM_022552	DNMT3A:NM_022552:exon23:c.G2645A:p.R882H	R882H	0.3279	4516	1481
	Sample 124	LLS	74	2	25464487	G	A	DNMT3A	exonic	NM_022552	DNMT3A:NM_022552:exon17:c.C2026T:p.R676W	R676W	0.0077	2197	17
	Sample 124	AV1	57	2	25464487	G	A	DNMT3A	exonic	NM_022552	DNMT3A:NM_022552:exon17:c.C2026T:p.R676W	R676W	0.0148	811	12
	Sample 124	AV3	59	2	25464487	G	A	DNMT3A	exonic	NM_022552	DNMT3A:NM_022552:exon17:c.C2026T:p.R676W	R676W	0.0038	2364	9
	Sample 124	AV9	65	2	25464487	G	A	DNMT3A	exonic	NM_022552	DNMT3A:NM_022552:exon17:c.C2026T:p.R676W	R676W	0.0043	2759	12
	Sample 124	AV6	62	2	25464487	G	A	DNMT3A	exonic	NM_022552	DNMT3A:NM_022552:exon17:c.C2026T:p.R676W	R676W	0.0061	1467	9
	Sample 124	LLS	74	2	25470497	C	T	DNMT3A	exonic	NM_022552	DNMT3A:NM_022552:exon8:c.G977A:p.R326H	R326H	0.0035	567	2
	Sample 124	AV1	57	2	25470497	C	T	DNMT3A	exonic	NM_022552	DNMT3A:NM_022552:exon8:c.G977A:p.R326H	R326H	0	277	0
	Sample 124	AV3	59	2	25470497	C	T	DNMT3A	exonic	NM_022552	DNMT3A:NM_022552:exon8:c.G977A:p.R326H	R326H	0.0105	573	6
	Sample 124	AV9	65	2	25470497	C	T	DNMT3A	exonic	NM_022552	DNMT3A:NM_022552:exon8:c.G977A:p.R326H	R326H	0.0023	855	2
	Sample 124	AV6	62	2	25470497	C	T	DNMT3A	exonic	NM_022552	DNMT3A:NM_022552:exon8:c.G977A:p.R326H	R326H	0.008	497	4
	Sample 15	AV1	71	2	25463286	C	T	DNMT3A	exonic	NM_022552	DNMT3A:NM_022552:exon19:c.G2207A:p.R736H	R736H	0.026	3111	81
	Sample 15	LLS	87	2	25463286	C	T	DNMT3A	exonic	NM_022552	DNMT3A:NM_022552:exon19:c.G2207A:p.R736H	R736H	0.0185	2653	49
	Sample 25	Base	65	2	25470473	C	T	DNMT3A	exonic	NM_022552	DNMT3A:NM_022552:exon8:c.G1001A:p.G334D	G334D	0.0102	586	6
	Sample 25	LLS	81	2	25470473	C	T	DNMT3A	exonic	NM_022552	DNMT3A:NM_022552:exon8:c.G1001A:p.G334D	G334D	0.0025	797	2
	Sample 104	LLS	81	4	106197434	GA	G	TET2	exonic	NM_001127208	TET2:NM_001127208:exon11:c.5768delA:p.A1925Pfs*25	A1925Pfs*25	0	1403	0
	Sample 104	AV6	69	4	106197434	GA	G	TET2	exonic	NM_001127208	TET2:NM_001127208:exon11:c.5768delA:p.A1925Pfs*25	A1925Pfs*25	0.0027	738	2
	Sample 104	AV9	72	4	106197434	GA	G	TET2	exonic	NM_001127208	TET2:NM_001127208:exon11:c.5768delA:p.A1925Pfs*25	A1925Pfs*25	0	432	0
	Sample 104	Base	63	4	106197434	GA	G	TET2	exonic	NM_001127208	TET2:NM_001127208:exon11:c.5768delA:p.A1925Pfs*25	A1925Pfs*25	0.0133	751	10
	Sample 99	Base	69	4	106182955	CT	C	TET2	exonic	NM_001127208	TET2:NM_001127208:exon8:c.3995delT:p.M1333Wfs*30	M1333Wfs*30	0.0441	1427	63
	Sample 99	LLS	85	4	106182955	CT	C	TET2	exonic	NM_001127208	TET2:NM_001127208:exon8:c.3995delT:p.M1333Wfs*30	M1333Wfs*30	0.0653	1316	86
	Sample 49	AV1	75	15	90631934	C	T	IDH2	exonic	NM_002168	IDH2:NM_002168:exon4:c.G419A:p.R140Q	R140Q	0.1038	4584	476
	Sample 49	AV1	75	4	106157416	G	T	TET2	exonic	NM_001127208	TET2:NM_001127208:exon3:c.G2317T:p.G773X	G773X	0.0143	5231	75
	Sample 134	Base	72	2	25468168	G	GTAAC	DNMT3A	exonic	NM_022552	DNMT3A:NM_022552:exon13:c.1507_1508insGTTA:p.T503Sfs*44	T503Sfs*44	0.0847	2914	247
	Sample 134	LLS	87	2	25468168	G	GTAAC	DNMT3A	exonic	NM_022552	DNMT3A:NM_022552:exon13:c.1507_1508insGTTA:p.T503Sfs*44	T503Sfs*44	0.0728	4948	360
	Sample 179	LLS	76	2	25466800	G	C	DNMT3A	exonic	NM_022552	DNMT3A:NM_022552:exon16:c.C1903G:p.R635G	R635G	0.0817	2899	237
	Sample 179	AV1	62	2	25466800	G	C	DNMT3A	exonic	NM_022552	DNMT3A:NM_022552:exon16:c.C1903G:p.R635G	R635G	0.0539	5195	280
	Sample 113	AV3	53	20	31024425	CT	C	ASXL1	exonic	NM_015338	ASXL1:NM_015338:exon12:c.3911delT:p.F1305Lfs*145	F1305Lfs*145	0	1299	0
	Sample 113	LLS	67	20	31024425	CT	C	ASXL1	exonic	NM_015338	ASXL1:NM_015338:exon12:c.3911delT:p.F1305Lfs*145	F1305Lfs*145	0.0112	803	9
	Sample 113	Base	50	20	31024425	CT	C	ASXL1	exonic	NM_015338	ASXL1:NM_015338:exon12:c.3911delT:p.F1305Lfs*145	F1305Lfs*145	0	196	0
	Sample 113	AV9	59	20	31024425	CT	C	ASXL1	exonic	NM_015338	ASXL1:NM_015338:exon12:c.3911delT:p.F1305Lfs*145	F1305Lfs*145	0.0024	1659	4
	Sample 113	AV6	56	20	31024425	CT	C	ASXL1	exonic	NM_015338	ASXL1:NM_015338:exon12:c.3911delT:p.F1305Lfs*145	F1305Lfs*145	0	666	0
	Sample 136	LLS	80	2	25457171	T	A	DNMT3A	exonic	NM_022552	DNMT3A:NM_022552:exon23:c.A2716T:p.K906X	K906X	0.0457	24614	1125
	Sample 136	Base	63	2	25457171	T	A	DNMT3A	exonic	NM_022552	DNMT3A:NM_022552:exon23:c.A2716T:p.K906X	K906X	0.0127	4243	54
	Sample 136	AV6	69	2	25457171	T	A	DNMT3A	exonic	NM_022552	DNMT3A:NM_022552:exon23:c.A2716T:p.K906X	K906X	0.0168	10382	175
	Sample 136	AV3	66	2	25457171	T	A	DNMT3A	exonic	NM_022552	DNMT3A:NM_022552:exon23:c.A2716T:p.K906X	K906X	0.0075	13556	102
	Sample 136	LLS	80	2	25523007	C	T	DNMT3A	splicing	NM_022552	NM_175629:exon3:c.177+1G>A;NM_022552:exon3:c.177+1G>A;NM_001320892:exon3:c.177+1G>A;NM_175630:exon3:c.177+1G>A	nan	0.0057	6495	37
	Sample 136	Base	63	2	25523007	C	T	DNMT3A	splicing	NM_022552	NM_175629:exon3:c.177+1G>A;NM_022552:exon3:c.177+1G>A;NM_001320892:exon3:c.177+1G>A;NM_175630:exon3:c.177+1G>A	nan	0.0144	1033	15
	Sample 136	AV6	69	2	25523007	C	T	DNMT3A	splicing	NM_022552	NM_175629:exon3:c.177+1G>A;NM_022552:exon3:c.177+1G>A;NM_001320892:exon3:c.177+1G>A;NM_175630:exon3:c.177+1G>A	nan	0.0059	2519	15
	Sample 136	AV3	66	2	25523007	C	T	DNMT3A	splicing	NM_022552	NM_175629:exon3:c.177+1G>A;NM_022552:exon3:c.177+1G>A;NM_001320892:exon3:c.177+1G>A;NM_175630:exon3:c.177+1G>A	nan	0.0074	3220	24
	Sample 133	Base	59	2	25469990	CA	C	DNMT3A	exonic	NM_022552	DNMT3A:NM_022552:exon9:c.1051delT:p.C351Afs*56	C351Afs*56	0.048	2460	118
	Sample 133	LLS	77	2	25469990	CA	C	DNMT3A	exonic	NM_022552	DNMT3A:NM_022552:exon9:c.1051delT:p.C351Afs*56	C351Afs*56	0.228	3386	773
	Sample 107	Base	64	20	31023843	C	T	ASXL1	exonic	NM_015338	ASXL1:NM_015338:exon12:c.C3328T:p.Q1110X	Q1110X	0.01	797	8
	Sample 107	LLS	79	20	31023843	C	T	ASXL1	exonic	NM_015338	ASXL1:NM_015338:exon12:c.C3328T:p.Q1110X	Q1110X	0	341	0
	Sample 107	Base	64	2	25467072	C	T	DNMT3A	exonic	NM_022552	DNMT3A:NM_022552:exon15:c.G1803A:p.W601X	W601X	0.0939	6322	594
	Sample 107	LLS	79	2	25467072	C	T	DNMT3A	exonic	NM_022552	DNMT3A:NM_022552:exon15:c.G1803A:p.W601X	W601X	0.0617	2984	184
	Sample 107	Base	64	2	25467408	C	T	DNMT3A	splicing	NM_022552	NM_001320893:exon9:c.1211+1G>A;NM_175629:exon14:c.1667+1G>A;NM_022552:exon14:c.1667+1G>A;NM_153759:exon10:c.1100+1G>A	nan	0.0013	4740	6
	Sample 107	LLS	79	2	25467408	C	T	DNMT3A	splicing	NM_022552	NM_001320893:exon9:c.1211+1G>A;NM_175629:exon14:c.1667+1G>A;NM_022552:exon14:c.1667+1G>A;NM_153759:exon10:c.1100+1G>A	nan	0.0543	2190	119
	Sample 82	LLS	90	2	25463286	C	T	DNMT3A	exonic	NM_022552	DNMT3A:NM_022552:exon19:c.G2207A:p.R736H	R736H	0.2906	8299	2412
	Sample 82	Base	73	2	25463286	C	T	DNMT3A	exonic	NM_022552	DNMT3A:NM_022552:exon19:c.G2207A:p.R736H	R736H	0.1688	2636	445
	Sample 82	LLS	90	2	25470473	C	T	DNMT3A	exonic	NM_022552	DNMT3A:NM_022552:exon8:c.G1001A:p.G334D	G334D	0.0011	1863	2
	Sample 82	Base	73	2	25470473	C	T	DNMT3A	exonic	NM_022552	DNMT3A:NM_022552:exon8:c.G1001A:p.G334D	G334D	0.0142	564	8
	Sample 82	LLS	90	2	25470497	C	T	DNMT3A	exonic	NM_022552	DNMT3A:NM_022552:exon8:c.G977A:p.R326H	R326H	0.0043	1865	8
	Sample 82	Base	73	2	25470497	C	T	DNMT3A	exonic	NM_022552	DNMT3A:NM_022552:exon8:c.G977A:p.R326H	R326H	0.0106	564	6
	Sample 82	LLS	90	4	106162523	CTT	C	TET2	exonic	NM_001127208	TET2:NM_001127208:exon4:c.3438_3439del:p.F1147Lfs*9	F1147Lfs*9	0.0436	8288	362
	Sample 82	Base	73	4	106162523	CTT	C	TET2	exonic	NM_001127208	TET2:NM_001127208:exon4:c.3438_3439del:p.F1147Lfs*9	F1147Lfs*9	0.0013	2973	4
	Sample 82	LLS	90	4	106162523	CT	C	TET2	exonic	NM_001127208	TET2:NM_001127208:exon4:c.3438delT:p.Y1148Ifs*4	Y1148Ifs*4	0.0434	8331	362
	Sample 82	Base	73	4	106162523	CT	C	TET2	exonic	NM_001127208	TET2:NM_001127208:exon4:c.3438delT:p.Y1148Ifs*4	Y1148Ifs*4	0.0013	2995	4
	Sample 8	AV6	75	2	25467436	A	T	DNMT3A	exonic	NM_022552	DNMT3A:NM_022552:exon14:c.T1640A:p.L547H	L547H	0.0054	15043	81
	Sample 8	LLS	86	2	25467436	A	T	DNMT3A	exonic	NM_022552	DNMT3A:NM_022552:exon14:c.T1640A:p.L547H	L547H	0.0144	8451	122
	Sample 8	AV9	78	2	25467436	A	T	DNMT3A	exonic	NM_022552	DNMT3A:NM_022552:exon14:c.T1640A:p.L547H	L547H	0.0105	9571	101
	Sample 8	Base	69	2	25467436	A	T	DNMT3A	exonic	NM_022552	DNMT3A:NM_022552:exon14:c.T1640A:p.L547H	L547H	0.0019	9355	18
	Sample 8	AV6	75	4	106158260	TA	T	TET2	exonic	NM_001127208	TET2:NM_001127208:exon3:c.3162delA:p.V1056Lfs*10	V1056Lfs*10	0.0012	3202	4
	Sample 8	LLS	86	4	106158260	TA	T	TET2	exonic	NM_001127208	TET2:NM_001127208:exon3:c.3162delA:p.V1056Lfs*10	V1056Lfs*10	0.0118	2029	24
	Sample 8	AV9	78	4	106158260	TA	T	TET2	exonic	NM_001127208	TET2:NM_001127208:exon3:c.3162delA:p.V1056Lfs*10	V1056Lfs*10	0.0065	1852	12
	Sample 8	Base	69	4	106158260	TA	T	TET2	exonic	NM_001127208	TET2:NM_001127208:exon3:c.3162delA:p.V1056Lfs*10	V1056Lfs*10	0	1870	0
	Sample 2	LLS	82	4	106180774	AGG	A	TET2	exonic;splicing	NM_001127208	TET2:NM_001127208:exon7:c.3804delG:p.R1269Efs*94	R1269Efs*94	0.1858	3155	587
	Sample 2	Base	67	4	106180774	AGG	A	TET2	exonic;splicing	NM_001127208	TET2:NM_001127208:exon7:c.3804delG:p.R1269Efs*94	R1269Efs*94	0.0528	4330	229
	Sample 2	LLS	82	4	106197255	C	T	TET2	exonic	NM_001127208	TET2:NM_001127208:exon11:c.C5588T:p.A1863V	A1863V	0.0348	1780	62
	Sample 2	Base	67	4	106197255	C	T	TET2	exonic	NM_001127208	TET2:NM_001127208:exon11:c.C5588T:p.A1863V	A1863V	0.0463	2029	94
	Sample 142	LLS	82	4	106158014	CT	C	TET2	exonic	NM_001127208	TET2:NM_001127208:exon3:c.2916delT:p.C973Afs*34	C973Afs*34	0.3216	4115	1324
	Sample 142	AV1	68	4	106158014	CT	C	TET2	exonic	NM_001127208	TET2:NM_001127208:exon3:c.2916delT:p.C973Afs*34	C973Afs*34	0.1155	1663	192
	Sample 1	LLS	82	2	25469070	TCCGCTGTGCTC	T	DNMT3A	exonic	NM_022552	DNMT3A:NM_022552:exon11:c.1377_1387del:p.S460Efs*9	S460Efs*9	0.2099	2398	507
	Sample 1	AV1	67	2	25469070	TCCGCTGTGCTC	T	DNMT3A	exonic	NM_022552	DNMT3A:NM_022552:exon11:c.1377_1387del:p.S460Efs*9	S460Efs*9	0.0815	4667	382
	Sample 1	LLS	82	2	25469082	T	A	DNMT3A	exonic	NM_022552	DNMT3A:NM_022552:exon11:c.A1376T:p.K459M	K459M	0.0686	7272	499
	Sample 1	AV1	67	2	25469082	T	A	DNMT3A	exonic	NM_022552	DNMT3A:NM_022552:exon11:c.A1376T:p.K459M	K459M	0.0281	13502	380
	Sample 151	Base	67	17	7572990	CT	C	TP53	exonic	NM_001126112	TP53:NM_001126112:exon11:c.1118delA:p.K373Rfs*49	K373Rfs*49	0.0039	5097	20
	Sample 151	AV6	73	17	7572990	CT	C	TP53	exonic	NM_001126112	TP53:NM_001126112:exon11:c.1118delA:p.K373Rfs*49	K373Rfs*49	0.0032	4731	15
	Sample 151	AV1	68	17	7572990	CT	C	TP53	exonic	NM_001126112	TP53:NM_001126112:exon11:c.1118delA:p.K373Rfs*49	K373Rfs*49	0.0037	3280	12
	Sample 151	LLS	83	17	7572990	CT	C	TP53	exonic	NM_001126112	TP53:NM_001126112:exon11:c.1118delA:p.K373Rfs*49	K373Rfs*49	0.0039	4646	18
	Sample 151	AV3	70	17	7572990	CT	C	TP53	exonic	NM_001126112	TP53:NM_001126112:exon11:c.1118delA:p.K373Rfs*49	K373Rfs*49	0.0167	837	14
	Sample 151	Base	67	2	25469646	C	G	DNMT3A	splicing	NM_022552	NM_001320893:exon5:c.667-1G>C;NM_175629:exon10:c.1123-1G>C;NM_022552:exon10:c.1123-1G>C;NM_153759:exon6:c.556-1G>C	nan	0.032	2627	84
	Sample 151	AV6	73	2	25469646	C	G	DNMT3A	splicing	NM_022552	NM_001320893:exon5:c.667-1G>C;NM_175629:exon10:c.1123-1G>C;NM_022552:exon10:c.1123-1G>C;NM_153759:exon6:c.556-1G>C	nan	0.084	1465	123
	Sample 151	AV1	68	2	25469646	C	G	DNMT3A	splicing	NM_022552	NM_001320893:exon5:c.667-1G>C;NM_175629:exon10:c.1123-1G>C;NM_022552:exon10:c.1123-1G>C;NM_153759:exon6:c.556-1G>C	nan	0.041	1464	60
	Sample 151	LLS	83	2	25469646	C	G	DNMT3A	splicing	NM_022552	NM_001320893:exon5:c.667-1G>C;NM_175629:exon10:c.1123-1G>C;NM_022552:exon10:c.1123-1G>C;NM_153759:exon6:c.556-1G>C	nan	0.3001	1833	550
	Sample 151	AV3	70	2	25469646	C	G	DNMT3A	splicing	NM_022552	NM_001320893:exon5:c.667-1G>C;NM_175629:exon10:c.1123-1G>C;NM_022552:exon10:c.1123-1G>C;NM_153759:exon6:c.556-1G>C	nan	0.0611	360	22
	Sample 151	Base	67	4	106156745	CA	C	TET2	exonic	NM_001127208	TET2:NM_001127208:exon3:c.1647delA:p.R550Efs*11	R550Efs*11	0	265	0
	Sample 151	AV6	73	4	106156745	CA	C	TET2	exonic	NM_001127208	TET2:NM_001127208:exon3:c.1647delA:p.R550Efs*11	R550Efs*11	0.0964	280	27
	Sample 151	AV1	68	4	106156745	CA	C	TET2	exonic	NM_001127208	TET2:NM_001127208:exon3:c.1647delA:p.R550Efs*11	R550Efs*11	0.0131	153	2
	Sample 151	LLS	83	4	106156745	CA	C	TET2	exonic	NM_001127208	TET2:NM_001127208:exon3:c.1647delA:p.R550Efs*11	R550Efs*11	0.3312	308	102
	Sample 151	AV3	70	4	106156745	CA	C	TET2	exonic	NM_001127208	TET2:NM_001127208:exon3:c.1647delA:p.R550Efs*11	R550Efs*11	0	44	0
	Sample 151	Base	67	4	106164831	G	A	TET2	exonic	NM_001127208	TET2:NM_001127208:exon6:c.G3699A:p.W1233X	W1233X	0.0418	4402	184
	Sample 151	AV6	73	4	106164831	G	A	TET2	exonic	NM_001127208	TET2:NM_001127208:exon6:c.G3699A:p.W1233X	W1233X	0.0678	4277	290
	Sample 151	AV1	68	4	106164831	G	A	TET2	exonic	NM_001127208	TET2:NM_001127208:exon6:c.G3699A:p.W1233X	W1233X	0.0544	2721	148
	Sample 151	LLS	83	4	106164831	G	A	TET2	exonic	NM_001127208	TET2:NM_001127208:exon6:c.G3699A:p.W1233X	W1233X	0.0362	4033	146
	Sample 151	AV3	70	4	106164831	G	A	TET2	exonic	NM_001127208	TET2:NM_001127208:exon6:c.G3699A:p.W1233X	W1233X	0.0623	835	52
	Sample 151	Base	67	4	106180783	T	TG	TET2	exonic	NM_001127208	TET2:NM_001127208:exon7:c.3812dupG:p.C1271Wfs*29	C1271Wfs*29	0.002	3042	6
	Sample 151	AV6	73	4	106180783	T	TG	TET2	exonic	NM_001127208	TET2:NM_001127208:exon7:c.3812dupG:p.C1271Wfs*29	C1271Wfs*29	0.0057	3358	19
	Sample 151	AV1	68	4	106180783	T	TG	TET2	exonic	NM_001127208	TET2:NM_001127208:exon7:c.3812dupG:p.C1271Wfs*29	C1271Wfs*29	0.003	2018	6
	Sample 151	LLS	83	4	106180783	T	TG	TET2	exonic	NM_001127208	TET2:NM_001127208:exon7:c.3812dupG:p.C1271Wfs*29	C1271Wfs*29	0.0126	2946	37
	Sample 151	AV3	70	4	106180783	T	TG	TET2	exonic	NM_001127208	TET2:NM_001127208:exon7:c.3812dupG:p.C1271Wfs*29	C1271Wfs*29	0.0056	536	3
	Sample 151	Base	67	4	106197527	G	A	TET2	exonic	NM_001127208	TET2:NM_001127208:exon11:c.G5860A:p.A1954T	A1954T	0.0019	1035	2
	Sample 151	AV6	73	4	106197527	G	A	TET2	exonic	NM_001127208	TET2:NM_001127208:exon11:c.G5860A:p.A1954T	A1954T	0	1071	0
	Sample 151	AV1	68	4	106197527	G	A	TET2	exonic	NM_001127208	TET2:NM_001127208:exon11:c.G5860A:p.A1954T	A1954T	0.0114	702	8
	Sample 151	LLS	83	4	106197527	G	A	TET2	exonic	NM_001127208	TET2:NM_001127208:exon11:c.G5860A:p.A1954T	A1954T	0.002	1007	2
	Sample 151	AV3	70	4	106197527	G	A	TET2	exonic	NM_001127208	TET2:NM_001127208:exon11:c.G5860A:p.A1954T	A1954T	0	203	0
	Sample 173	AV6	68	2	25464487	G	A	DNMT3A	exonic	NM_022552	DNMT3A:NM_022552:exon17:c.C2026T:p.R676W	R676W	0.0126	951	12
	Sample 173	AV3	65	2	25464487	G	A	DNMT3A	exonic	NM_022552	DNMT3A:NM_022552:exon17:c.C2026T:p.R676W	R676W	0.0058	4811	28
	Sample 173	LLS	78	2	25464487	G	A	DNMT3A	exonic	NM_022552	DNMT3A:NM_022552:exon17:c.C2026T:p.R676W	R676W	0.0055	2547	14
	Sample 173	Base	62	2	25464487	G	A	DNMT3A	exonic	NM_022552	DNMT3A:NM_022552:exon17:c.C2026T:p.R676W	R676W	0.0046	2629	12
	Sample 173	AV6	68	2	25470029	T	G	DNMT3A	splicing	NM_022552	NM_001320893:exon4:c.559-2A>C;NM_175629:exon9:c.1015-2A>C;NM_022552:exon9:c.1015-2A>C;NM_153759:exon5:c.448-2A>C	nan	0	416	0
	Sample 173	AV3	65	2	25470029	T	G	DNMT3A	splicing	NM_022552	NM_001320893:exon4:c.559-2A>C;NM_175629:exon9:c.1015-2A>C;NM_022552:exon9:c.1015-2A>C;NM_153759:exon5:c.448-2A>C	nan	0.0101	1976	20
	Sample 173	LLS	78	2	25470029	T	G	DNMT3A	splicing	NM_022552	NM_001320893:exon4:c.559-2A>C;NM_175629:exon9:c.1015-2A>C;NM_022552:exon9:c.1015-2A>C;NM_153759:exon5:c.448-2A>C	nan	0	1346	0
	Sample 173	Base	62	2	25470029	T	G	DNMT3A	splicing	NM_022552	NM_001320893:exon4:c.559-2A>C;NM_175629:exon9:c.1015-2A>C;NM_022552:exon9:c.1015-2A>C;NM_153759:exon5:c.448-2A>C	nan	0.0059	1350	8
	Sample 173	AV6	68	2	25470615	C	T	DNMT3A	exonic	NM_022552	DNMT3A:NM_022552:exon8:c.G859A:p.G287S	G287S	0.0114	440	5
	Sample 173	AV3	65	2	25470615	C	T	DNMT3A	exonic	NM_022552	DNMT3A:NM_022552:exon8:c.G859A:p.G287S	G287S	0	1563	0
	Sample 173	LLS	78	2	25470615	C	T	DNMT3A	exonic	NM_022552	DNMT3A:NM_022552:exon8:c.G859A:p.G287S	G287S	0.0015	1348	2
	Sample 173	Base	62	2	25470615	C	T	DNMT3A	exonic	NM_022552	DNMT3A:NM_022552:exon8:c.G859A:p.G287S	G287S	0.0068	1185	8
	Sample 173	AV6	68	2	25523007	C	T	DNMT3A	splicing	NM_022552	NM_175629:exon3:c.177+1G>A;NM_022552:exon3:c.177+1G>A;NM_001320892:exon3:c.177+1G>A;NM_175630:exon3:c.177+1G>A	nan	0.0085	699	6
	Sample 173	AV3	65	2	25523007	C	T	DNMT3A	splicing	NM_022552	NM_175629:exon3:c.177+1G>A;NM_022552:exon3:c.177+1G>A;NM_001320892:exon3:c.177+1G>A;NM_175630:exon3:c.177+1G>A	nan	0.0118	3276	39
	Sample 173	LLS	78	2	25523007	C	T	DNMT3A	splicing	NM_022552	NM_175629:exon3:c.177+1G>A;NM_022552:exon3:c.177+1G>A;NM_001320892:exon3:c.177+1G>A;NM_175630:exon3:c.177+1G>A	nan	0.0047	1685	8
	Sample 173	Base	62	2	25523007	C	T	DNMT3A	splicing	NM_022552	NM_175629:exon3:c.177+1G>A;NM_022552:exon3:c.177+1G>A;NM_001320892:exon3:c.177+1G>A;NM_175630:exon3:c.177+1G>A	nan	0.005	1577	8
	Sample 173	AV6	68	4	106197287	G	T	TET2	exonic	NM_001127208	TET2:NM_001127208:exon11:c.G5620T:p.E1874X	E1874X	0.0192	570	11
	Sample 173	AV3	65	4	106197287	G	T	TET2	exonic	NM_001127208	TET2:NM_001127208:exon11:c.G5620T:p.E1874X	E1874X	0.0097	3062	30
	Sample 173	LLS	78	4	106197287	G	T	TET2	exonic	NM_001127208	TET2:NM_001127208:exon11:c.G5620T:p.E1874X	E1874X	0.0153	1433	22
	Sample 173	Base	62	4	106197287	G	T	TET2	exonic	NM_001127208	TET2:NM_001127208:exon11:c.G5620T:p.E1874X	E1874X	0.0064	1236	8
	Sample 111	Base	58	20	31022598	C	T	ASXL1	exonic	NM_015338	ASXL1:NM_015338:exon12:c.C2083T:p.Q695X	Q695X	0.0006	1609	1
	Sample 111	AV6	64	20	31022598	C	T	ASXL1	exonic	NM_015338	ASXL1:NM_015338:exon12:c.C2083T:p.Q695X	Q695X	0.0044	1824	8
	Sample 111	LLS	74	20	31022598	C	T	ASXL1	exonic	NM_015338	ASXL1:NM_015338:exon12:c.C2083T:p.Q695X	Q695X	0.0145	3852	56
	Sample 111	AV3	61	20	31022598	C	T	ASXL1	exonic	NM_015338	ASXL1:NM_015338:exon12:c.C2083T:p.Q695X	Q695X	0.0056	1792	10
	Sample 111	Base	58	2	25467023	C	T	DNMT3A	splicing	NM_022552	NM_001320893:exon10:c.1395+1G>A;NM_175629:exon15:c.1851+1G>A;NM_022552:exon15:c.1851+1G>A;NM_153759:exon11:c.1284+1G>A	nan	0.0112	3741	42
	Sample 111	AV6	64	2	25467023	C	T	DNMT3A	splicing	NM_022552	NM_001320893:exon10:c.1395+1G>A;NM_175629:exon15:c.1851+1G>A;NM_022552:exon15:c.1851+1G>A;NM_153759:exon11:c.1284+1G>A	nan	0.019	4266	81
	Sample 111	LLS	74	2	25467023	C	T	DNMT3A	splicing	NM_022552	NM_001320893:exon10:c.1395+1G>A;NM_175629:exon15:c.1851+1G>A;NM_022552:exon15:c.1851+1G>A;NM_153759:exon11:c.1284+1G>A	nan	0.0305	8879	271
	Sample 111	AV3	61	2	25467023	C	T	DNMT3A	splicing	NM_022552	NM_001320893:exon10:c.1395+1G>A;NM_175629:exon15:c.1851+1G>A;NM_022552:exon15:c.1851+1G>A;NM_153759:exon11:c.1284+1G>A	nan	0.0185	4207	78
	Sample 61	AV6	81	17	58740737	A	T	PPM1D	exonic	NM_003620	PPM1D:NM_003620:exon6:c.A1642T:p.K548X	K548X	0.0187	2573	48
	Sample 61	LLS	91	17	58740737	A	T	PPM1D	exonic	NM_003620	PPM1D:NM_003620:exon6:c.A1642T:p.K548X	K548X	0.1599	4856	777
	Sample 61	Base	75	17	58740737	A	T	PPM1D	exonic	NM_003620	PPM1D:NM_003620:exon6:c.A1642T:p.K548X	K548X	0.0051	3545	18
	Sample 61	AV3	78	17	58740737	A	T	PPM1D	exonic	NM_003620	PPM1D:NM_003620:exon6:c.A1642T:p.K548X	K548X	0.0105	3330	35
	Sample 61	AV6	81	2	25463298	A	G	DNMT3A	exonic	NM_022552	DNMT3A:NM_022552:exon19:c.T2195C:p.F732S	F732S	0.0083	4199	35
	Sample 61	LLS	91	2	25463298	A	G	DNMT3A	exonic	NM_022552	DNMT3A:NM_022552:exon19:c.T2195C:p.F732S	F732S	0.01	7684	77
	Sample 61	Base	75	2	25463298	A	G	DNMT3A	exonic	NM_022552	DNMT3A:NM_022552:exon19:c.T2195C:p.F732S	F732S	0.0055	5223	29
	Sample 61	AV3	78	2	25463298	A	G	DNMT3A	exonic	NM_022552	DNMT3A:NM_022552:exon19:c.T2195C:p.F732S	F732S	0.0078	4638	36
	Sample 61	AV6	81	2	25463307	C	T	DNMT3A	exonic	NM_022552	DNMT3A:NM_022552:exon19:c.G2186A:p.R729Q	R729Q	0.0643	4215	271
	Sample 61	LLS	91	2	25463307	C	T	DNMT3A	exonic	NM_022552	DNMT3A:NM_022552:exon19:c.G2186A:p.R729Q	R729Q	0.195	7663	1495
	Sample 61	Base	75	2	25463307	C	T	DNMT3A	exonic	NM_022552	DNMT3A:NM_022552:exon19:c.G2186A:p.R729Q	R729Q	0.0342	5257	180
	Sample 61	AV3	78	2	25463307	C	T	DNMT3A	exonic	NM_022552	DNMT3A:NM_022552:exon19:c.G2186A:p.R729Q	R729Q	0.058	4659	270
	Sample 116	AV1	75	17	7577609	C	T	TP53	splicing	NM_001126112	NM_001276697:exon3:c.196-1G>A;NM_001276696:exon7:c.556-1G>A;NM_001276698:exon3:c.196-1G>A;NM_001126117:exon3:c.277-1G>A;NM_001126116:exon3:c.277-1G>A;NM_001126115:exon3:c.277-1G>A;NM_001126114:exon7:c.673-1G>A;NM_000546:exon7:c.673-1G>A;NM_001276761:exon7:c.556-1G>A;NM_001126112:exon7:c.673-1G>A;NM_001126118:exon6:c.556-1G>A;NM_001126113:exon7:c.673-1G>A;NM_001276699:exon3:c.196-1G>A;NM_001276760…	nan	0.0155	8196	127
	Sample 116	LLS	88	17	7577609	C	T	TP53	splicing	NM_001126112	NM_001276697:exon3:c.196-1G>A;NM_001276696:exon7:c.556-1G>A;NM_001276698:exon3:c.196-1G>A;NM_001126117:exon3:c.277-1G>A;NM_001126116:exon3:c.277-1G>A;NM_001126115:exon3:c.277-1G>A;NM_001126114:exon7:c.673-1G>A;NM_000546:exon7:c.673-1G>A;NM_001276761:exon7:c.556-1G>A;NM_001126112:exon7:c.673-1G>A;NM_001126118:exon6:c.556-1G>A;NM_001126113:exon7:c.673-1G>A;NM_001276699:exon3:c.196-1G>A;NM_001276760…	nan	0.03	3868	116
	Sample 116	AV1	75	2	25463586	C	T	DNMT3A	exonic	NM_022552	DNMT3A:NM_022552:exon18:c.G2096A:p.G699D	G699D	0.0118	9494	112
	Sample 116	LLS	88	2	25463586	C	T	DNMT3A	exonic	NM_022552	DNMT3A:NM_022552:exon18:c.G2096A:p.G699D	G699D	0.0084	5122	43
	Sample 116	AV1	75	2	25466799	C	T	DNMT3A	exonic	NM_022552	DNMT3A:NM_022552:exon16:c.G1904A:p.R635Q	R635Q	0.1005	5471	550
	Sample 116	LLS	88	2	25466799	C	T	DNMT3A	exonic	NM_022552	DNMT3A:NM_022552:exon16:c.G1904A:p.R635Q	R635Q	0.1556	3155	491
	Sample 116	AV1	75	2	25469026	T	G	DNMT3A	intronic	.	.	.	0.0101	4163	42
	Sample 116	LLS	88	2	25469026	T	G	DNMT3A	intronic	.	.	.	0.0447	1432	64
	Sample 21	Base	58	11	119149241	C	T	CBL	exonic	NM_005188	CBL:NM_005188:exon9:c.C1249T:p.P417S	P417S	0.0121	11725	142
	Sample 21	AV6	64	11	119149241	C	T	CBL	exonic	NM_005188	CBL:NM_005188:exon9:c.C1249T:p.P417S	P417S	0.0124	12192	151
	Sample 21	LLS	73	11	119149241	C	T	CBL	exonic	NM_005188	CBL:NM_005188:exon9:c.C1249T:p.P417S	P417S	0.0072	16819	121
	Sample 21	AV1	59	11	119149241	C	T	CBL	exonic	NM_005188	CBL:NM_005188:exon9:c.C1249T:p.P417S	P417S	0.0128	7414	95
	Sample 21	AV3	61	11	119149241	C	T	CBL	exonic	NM_005188	CBL:NM_005188:exon9:c.C1249T:p.P417S	P417S	0.0132	7944	105
	Sample 21	Base	58	2	25523007	C	T	DNMT3A	splicing	NM_022552	NM_175629:exon3:c.177+1G>A;NM_022552:exon3:c.177+1G>A;NM_001320892:exon3:c.177+1G>A;NM_175630:exon3:c.177+1G>A	nan	0.0145	3287	48
	Sample 21	AV6	64	2	25523007	C	T	DNMT3A	splicing	NM_022552	NM_175629:exon3:c.177+1G>A;NM_022552:exon3:c.177+1G>A;NM_001320892:exon3:c.177+1G>A;NM_175630:exon3:c.177+1G>A	nan	0.0085	3283	28
	Sample 21	LLS	73	2	25523007	C	T	DNMT3A	splicing	NM_022552	NM_175629:exon3:c.177+1G>A;NM_022552:exon3:c.177+1G>A;NM_001320892:exon3:c.177+1G>A;NM_175630:exon3:c.177+1G>A	nan	0.0043	5572	24
	Sample 21	AV1	59	2	25523007	C	T	DNMT3A	splicing	NM_022552	NM_175629:exon3:c.177+1G>A;NM_022552:exon3:c.177+1G>A;NM_001320892:exon3:c.177+1G>A;NM_175630:exon3:c.177+1G>A	nan	0.0083	2155	18
	Sample 21	AV3	61	2	25523007	C	T	DNMT3A	splicing	NM_022552	NM_175629:exon3:c.177+1G>A;NM_022552:exon3:c.177+1G>A;NM_001320892:exon3:c.177+1G>A;NM_175630:exon3:c.177+1G>A	nan	0.0107	2133	23
	Sample 21	Base	58	4	106156423	AAC	A	TET2	exonic	NM_001127208	TET2:NM_001127208:exon3:c.1325_1326del:p.T443Nfs*11	T443Nfs*11	0.0084	8468	71
	Sample 21	AV6	64	4	106156423	AAC	A	TET2	exonic	NM_001127208	TET2:NM_001127208:exon3:c.1325_1326del:p.T443Nfs*11	T443Nfs*11	0.0129	9596	124
	Sample 21	LLS	73	4	106156423	AAC	A	TET2	exonic	NM_001127208	TET2:NM_001127208:exon3:c.1325_1326del:p.T443Nfs*11	T443Nfs*11	0.0119	14503	173
	Sample 21	AV1	59	4	106156423	AAC	A	TET2	exonic	NM_001127208	TET2:NM_001127208:exon3:c.1325_1326del:p.T443Nfs*11	T443Nfs*11	0.0141	5529	78
	Sample 21	AV3	61	4	106156423	AAC	A	TET2	exonic	NM_001127208	TET2:NM_001127208:exon3:c.1325_1326del:p.T443Nfs*11	T443Nfs*11	0.0112	6802	76
	Sample 5	LLS	82	2	25463248	G	C	DNMT3A	exonic	NM_022552	DNMT3A:NM_022552:exon19:c.C2245G:p.R749G	R749G	0.1724	2848	491
	Sample 5	AV1	69	2	25463248	G	C	DNMT3A	exonic	NM_022552	DNMT3A:NM_022552:exon19:c.C2245G:p.R749G	R749G	0.2923	3872	1132
	Sample 112	AV1	69	17	58740380	AG	A	PPM1D	exonic	NM_003620	PPM1D:NM_003620:exon6:c.1286delG:p.V430*	V430*	0	7102	0
	Sample 112	LLS	82	17	58740380	AG	A	PPM1D	exonic	NM_003620	PPM1D:NM_003620:exon6:c.1286delG:p.V430*	V430*	0.0451	18197	821
	Sample 112	AV1	69	17	58740665	C	T	PPM1D	exonic	NM_003620	PPM1D:NM_003620:exon6:c.C1570T:p.Q524X	Q524X	0.0009	4283	4
	Sample 112	LLS	82	17	58740665	C	T	PPM1D	exonic	NM_003620	PPM1D:NM_003620:exon6:c.C1570T:p.Q524X	Q524X	0.1571	11252	1768
	Sample 112	AV1	69	17	58740749	C	T	PPM1D	exonic	NM_003620	PPM1D:NM_003620:exon6:c.C1654T:p.R552X	R552X	0	2273	0
	Sample 112	LLS	82	17	58740749	C	T	PPM1D	exonic	NM_003620	PPM1D:NM_003620:exon6:c.C1654T:p.R552X	R552X	0.0134	6254	84
	Sample 112	AV1	69	17	58740842	A	T	PPM1D	exonic	NM_003620	PPM1D:NM_003620:exon6:c.A1747T:p.R583X	R583X	0.0006	3357	2
	Sample 112	LLS	82	17	58740842	A	T	PPM1D	exonic	NM_003620	PPM1D:NM_003620:exon6:c.A1747T:p.R583X	R583X	0.0101	8844	89
	Sample 112	AV1	69	17	7577120	C	T	TP53	exonic	NM_001126112	TP53:NM_001126112:exon8:c.G818A:p.R273H	R273H	0.0049	8816	43
	Sample 112	LLS	82	17	7577120	C	T	TP53	exonic	NM_001126112	TP53:NM_001126112:exon8:c.G818A:p.R273H	R273H	0.0486	20560	1000
	Sample 112	AV1	69	4	106157404	C	T	TET2	exonic	NM_001127208	TET2:NM_001127208:exon3:c.C2305T:p.Q769X	Q769X	0	2343	0
	Sample 112	LLS	82	4	106157404	C	T	TET2	exonic	NM_001127208	TET2:NM_001127208:exon3:c.C2305T:p.Q769X	Q769X	0.0292	5959	174
	Sample 112	AV1	69	4	106196774	G	GGA	TET2	exonic	NM_001127208	TET2:NM_001127208:exon11:c.5107_5108insGA:p.D1704Efs*16	D1704Efs*16	0.0493	2471	122
	Sample 112	LLS	82	4	106196774	G	GGA	TET2	exonic	NM_001127208	TET2:NM_001127208:exon11:c.5107_5108insGA:p.D1704Efs*16	D1704Efs*16	0.0398	6465	257
	Sample 93	LLS	85	2	25457265	A	T	DNMT3A	exonic	NM_022552	DNMT3A:NM_022552:exon23:c.T2622A:p.Y874X	Y874X	0.4222	1286	543
	Sample 93	AV1	70	2	25457265	A	T	DNMT3A	exonic	NM_022552	DNMT3A:NM_022552:exon23:c.T2622A:p.Y874X	Y874X	0.1998	1046	209
	Sample 93	LLS	85	2	25462024	A	T	DNMT3A	exonic	NM_022552	DNMT3A:NM_022552:exon20:c.T2383A:p.W795R	W795R	0.0083	10060	84
	Sample 93	AV1	70	2	25462024	A	T	DNMT3A	exonic	NM_022552	DNMT3A:NM_022552:exon20:c.T2383A:p.W795R	W795R	0.0122	7052	86
	Sample 93	LLS	85	2	25505463	G	A	DNMT3A	exonic	NM_022552	DNMT3A:NM_022552:exon4:c.C295T:p.P99S	P99S	0	829	0
	Sample 93	AV1	70	2	25505463	G	A	DNMT3A	exonic	NM_022552	DNMT3A:NM_022552:exon4:c.C295T:p.P99S	P99S	0.0114	528	6
	Sample 93	LLS	85	9	5073770	G	T	JAK2	exonic	NM_004972	JAK2:NM_004972:exon14:c.G1849T:p.V617F	V617F	0.1992	2207	440
	Sample 93	AV1	70	9	5073770	G	T	JAK2	exonic	NM_004972	JAK2:NM_004972:exon14:c.G1849T:p.V617F	V617F	0.0034	1772	6
	Sample 125	AV3	76	21	44514777	T	C	U2AF1	exonic	NM_006758	U2AF1:NM_006758:exon6:c.A470G:p.Q157R	Q157R	0.067	6174	414
	Sample 125	AV6	79	21	44514777	T	C	U2AF1	exonic	NM_006758	U2AF1:NM_006758:exon6:c.A470G:p.Q157R	Q157R	0.0939	5493	516
	Sample 125	Base	73	21	44514777	T	C	U2AF1	exonic	NM_006758	U2AF1:NM_006758:exon6:c.A470G:p.Q157R	Q157R	0.0325	10944	356
	Sample 125	LLS	89	21	44514777	T	C	U2AF1	exonic	NM_006758	U2AF1:NM_006758:exon6:c.A470G:p.Q157R	Q157R	0.1616	3408	551
	Sample 125	AV3	76	2	25467408	C	T	DNMT3A	splicing	NM_022552	NM_001320893:exon9:c.1211+1G>A;NM_175629:exon14:c.1667+1G>A;NM_022552:exon14:c.1667+1G>A;NM_153759:exon10:c.1100+1G>A	nan	0.0283	1941	55
	Sample 125	AV6	79	2	25467408	C	T	DNMT3A	splicing	NM_022552	NM_001320893:exon9:c.1211+1G>A;NM_175629:exon14:c.1667+1G>A;NM_022552:exon14:c.1667+1G>A;NM_153759:exon10:c.1100+1G>A	nan	0.0362	2099	76
	Sample 125	Base	73	2	25467408	C	T	DNMT3A	splicing	NM_022552	NM_001320893:exon9:c.1211+1G>A;NM_175629:exon14:c.1667+1G>A;NM_022552:exon14:c.1667+1G>A;NM_153759:exon10:c.1100+1G>A	nan	0.0223	3535	79
	Sample 125	LLS	89	2	25467408	C	T	DNMT3A	splicing	NM_022552	NM_001320893:exon9:c.1211+1G>A;NM_175629:exon14:c.1667+1G>A;NM_022552:exon14:c.1667+1G>A;NM_153759:exon10:c.1100+1G>A	nan	0.0525	1219	64
	Sample 125	AV3	76	2	25468186	C	T	DNMT3A	exonic	NM_022552	DNMT3A:NM_022552:exon13:c.G1490A:p.C497Y	C497Y	0.0047	2539	12
	Sample 125	AV6	79	2	25468186	C	T	DNMT3A	exonic	NM_022552	DNMT3A:NM_022552:exon13:c.G1490A:p.C497Y	C497Y	0.0073	3021	22
	Sample 125	Base	73	2	25468186	C	T	DNMT3A	exonic	NM_022552	DNMT3A:NM_022552:exon13:c.G1490A:p.C497Y	C497Y	0.0055	5052	28
	Sample 125	LLS	89	2	25468186	C	T	DNMT3A	exonic	NM_022552	DNMT3A:NM_022552:exon13:c.G1490A:p.C497Y	C497Y	0.0112	1430	16
	Sample 58	AV1	73	2	25505463	G	A	DNMT3A	exonic	NM_022552	DNMT3A:NM_022552:exon4:c.C295T:p.P99S	P99S	0.0157	510	8
	Sample 58	LLS	88	2	25505463	G	A	DNMT3A	exonic	NM_022552	DNMT3A:NM_022552:exon4:c.C295T:p.P99S	P99S	0.0038	1586	6
	Sample 58	AV1	73	4	106155931	C	T	TET2	exonic	NM_001127208	TET2:NM_001127208:exon3:c.C832T:p.Q278X	Q278X	0.0122	821	10
	Sample 58	LLS	88	4	106155931	C	T	TET2	exonic	NM_001127208	TET2:NM_001127208:exon3:c.C832T:p.Q278X	Q278X	0	1386	0
	Sample 58	AV1	73	4	106155941	ACT	A	TET2	exonic	NM_001127208	TET2:NM_001127208:exon3:c.843_844del:p.S282*	S282*	0.2007	802	161
	Sample 58	LLS	88	4	106155941	ACT	A	TET2	exonic	NM_001127208	TET2:NM_001127208:exon3:c.843_844del:p.S282*	S282*	0.4305	1324	570
	Sample 58	AV1	73	4	106157366	T	TA	TET2	exonic	NM_001127208	TET2:NM_001127208:exon3:c.2268dupA:p.L757Tfs*12	L757Tfs*12	0	1287	0
	Sample 58	LLS	88	4	106157366	T	TA	TET2	exonic	NM_001127208	TET2:NM_001127208:exon3:c.2268dupA:p.L757Tfs*12	L757Tfs*12	0.0144	2159	31
	Sample 58	AV1	73	9	5073770	G	T	JAK2	exonic	NM_004972	JAK2:NM_004972:exon14:c.G1849T:p.V617F	V617F	0	1980	0
	Sample 58	LLS	88	9	5073770	G	T	JAK2	exonic	NM_004972	JAK2:NM_004972:exon14:c.G1849T:p.V617F	V617F	0.0692	3650	253
	Sample 7	AV1	75	2	198267360	T	C	SF3B1	exonic	NM_012433	SF3B1:NM_012433:exon14:c.A1997G:p.K666R	K666R	0.0119	1851	22
	Sample 7	LLS	88	2	198267360	T	C	SF3B1	exonic	NM_012433	SF3B1:NM_012433:exon14:c.A1997G:p.K666R	K666R	0.0701	2367	166
	Sample 7	AV1	75	2	25464451	G	A	DNMT3A	exonic	NM_022552	DNMT3A:NM_022552:exon17:c.C2062T:p.R688C	R688C	0.0646	2537	164
	Sample 7	LLS	88	2	25464451	G	A	DNMT3A	exonic	NM_022552	DNMT3A:NM_022552:exon17:c.C2062T:p.R688C	R688C	0.0508	3601	183
	Sample 7	AV1	75	4	106162495	G	C	TET2	splicing	NM_001127208	NM_001127208:exon4:c.3410-1G>C	nan	0.0387	4028	156
	Sample 7	LLS	88	4	106162495	G	C	TET2	splicing	NM_001127208	NM_001127208:exon4:c.3410-1G>C	nan	0.0312	4899	153
	Sample 7	AV1	75	4	106183006	GT	G	TET2	splicing	NM_001127208	NM_001127208:exon8:c.4044+2T>-	nan	0.0153	1831	28
	Sample 7	LLS	88	4	106183006	GT	G	TET2	splicing	NM_001127208	NM_001127208:exon8:c.4044+2T>-	nan	0.0565	2370	134
	Sample 176	Base	57	20	31024425	CT	C	ASXL1	exonic	NM_015338	ASXL1:NM_015338:exon12:c.3911delT:p.F1305Lfs*145	F1305Lfs*145	0.0144	555	8
	Sample 176	AV9	66	20	31024425	CT	C	ASXL1	exonic	NM_015338	ASXL1:NM_015338:exon12:c.3911delT:p.F1305Lfs*145	F1305Lfs*145	0.0011	1744	2
	Sample 176	LLS	75	20	31024425	CT	C	ASXL1	exonic	NM_015338	ASXL1:NM_015338:exon12:c.3911delT:p.F1305Lfs*145	F1305Lfs*145	0	1686	0
	Sample 176	AV6	63	20	31024425	CT	C	ASXL1	exonic	NM_015338	ASXL1:NM_015338:exon12:c.3911delT:p.F1305Lfs*145	F1305Lfs*145	0.0037	539	2
	Sample 176	Base	57	2	25463229	A	G	DNMT3A	exonic	NM_022552	DNMT3A:NM_022552:exon19:c.T2264C:p.F755S	F755S	0.0126	1903	24
	Sample 176	AV9	66	2	25463229	A	G	DNMT3A	exonic	NM_022552	DNMT3A:NM_022552:exon19:c.T2264C:p.F755S	F755S	0.0266	5082	135
	Sample 176	LLS	75	2	25463229	A	G	DNMT3A	exonic	NM_022552	DNMT3A:NM_022552:exon19:c.T2264C:p.F755S	F755S	0.0581	6300	366
	Sample 176	AV6	63	2	25463229	A	G	DNMT3A	exonic	NM_022552	DNMT3A:NM_022552:exon19:c.T2264C:p.F755S	F755S	0.0174	1835	32
	Sample 176	Base	57	2	25523007	C	T	DNMT3A	splicing	NM_022552	NM_175629:exon3:c.177+1G>A;NM_022552:exon3:c.177+1G>A;NM_001320892:exon3:c.177+1G>A;NM_175630:exon3:c.177+1G>A	nan	0.0095	835	8
	Sample 176	AV9	66	2	25523007	C	T	DNMT3A	splicing	NM_022552	NM_175629:exon3:c.177+1G>A;NM_022552:exon3:c.177+1G>A;NM_001320892:exon3:c.177+1G>A;NM_175630:exon3:c.177+1G>A	nan	0.0104	2769	29
	Sample 176	LLS	75	2	25523007	C	T	DNMT3A	splicing	NM_022552	NM_175629:exon3:c.177+1G>A;NM_022552:exon3:c.177+1G>A;NM_001320892:exon3:c.177+1G>A;NM_175630:exon3:c.177+1G>A	nan	0.0032	2840	9
	Sample 176	AV6	63	2	25523007	C	T	DNMT3A	splicing	NM_022552	NM_175629:exon3:c.177+1G>A;NM_022552:exon3:c.177+1G>A;NM_001320892:exon3:c.177+1G>A;NM_175630:exon3:c.177+1G>A	nan	0.0055	910	5
	Sample 14	LLS	83	20	31022987	GAA	G	ASXL1	exonic	NM_015338	ASXL1:NM_015338:exon12:c.2473_2474del:p.K825Rfs*7	K825Rfs*7	0.3948	1079	426
	Sample 14	AV1	69	20	31022987	GAA	G	ASXL1	exonic	NM_015338	ASXL1:NM_015338:exon12:c.2473_2474del:p.K825Rfs*7	K825Rfs*7	0.0683	1245	85
	Sample 14	LLS	83	20	31022987	GA	G	ASXL1	exonic	NM_015338	ASXL1:NM_015338:exon12:c.2473delA:p.G826Efs*12	G826Efs*12	0.3926	1085	426
	Sample 14	AV1	69	20	31022987	GA	G	ASXL1	exonic	NM_015338	ASXL1:NM_015338:exon12:c.2473delA:p.G826Efs*12	G826Efs*12	0.0679	1252	85
	Sample 63	LLS	73	2	25463583	G	T	DNMT3A	exonic	NM_022552	DNMT3A:NM_022552:exon18:c.C2099A:p.P700Q	P700Q	0.0227	9631	219
	Sample 63	AV6	63	2	25463583	G	T	DNMT3A	exonic	NM_022552	DNMT3A:NM_022552:exon18:c.C2099A:p.P700Q	P700Q	0.0149	2222	33
	Sample 63	AV3	60	2	25463583	G	T	DNMT3A	exonic	NM_022552	DNMT3A:NM_022552:exon18:c.C2099A:p.P700Q	P700Q	0.018	11515	207
	Sample 63	Base	57	2	25463583	G	T	DNMT3A	exonic	NM_022552	DNMT3A:NM_022552:exon18:c.C2099A:p.P700Q	P700Q	0.011	3820	42
	Sample 102	LLS	84	2	25463287	G	A	DNMT3A	exonic	NM_022552	DNMT3A:NM_022552:exon19:c.C2206T:p.R736C	R736C	0.0026	2324	6
	Sample 102	Base	68	2	25463287	G	A	DNMT3A	exonic	NM_022552	DNMT3A:NM_022552:exon19:c.C2206T:p.R736C	R736C	0.011	2990	33
	Sample 102	LLS	84	2	25464544	C	T	DNMT3A	exonic	NM_022552	DNMT3A:NM_022552:exon17:c.G1969A:p.V657M	V657M	0.3185	1775	566
	Sample 102	Base	68	2	25464544	C	T	DNMT3A	exonic	NM_022552	DNMT3A:NM_022552:exon17:c.G1969A:p.V657M	V657M	0.1947	2075	404
	Sample 102	LLS	84	2	25469529	GC	G	DNMT3A	exonic	NM_022552	DNMT3A:NM_022552:exon10:c.1238delG:p.G413Afs*238	G413Afs*238	0.0199	2565	51
	Sample 102	Base	68	2	25469529	GC	G	DNMT3A	exonic	NM_022552	DNMT3A:NM_022552:exon10:c.1238delG:p.G413Afs*238	G413Afs*238	0.044	2613	115
	Sample 102	LLS	84	2	25505421	C	T	DNMT3A	exonic	NM_022552	DNMT3A:NM_022552:exon4:c.G337A:p.G113R	G113R	0.3943	2932	1156
	Sample 102	Base	68	2	25505421	C	T	DNMT3A	exonic	NM_022552	DNMT3A:NM_022552:exon4:c.G337A:p.G113R	G113R	0.426	3543	1510
	Sample 66	Base	56	2	25457290	C	G	DNMT3A	splicing	NM_022552	NM_001320893:exon18:c.2142-1G>C;NM_175629:exon23:c.2598-1G>C;NM_022552:exon23:c.2598-1G>C;NM_153759:exon19:c.2031-1G>C	nan	0.0161	4547	73
	Sample 66	AV6	63	2	25457290	C	G	DNMT3A	splicing	NM_022552	NM_001320893:exon18:c.2142-1G>C;NM_175629:exon23:c.2598-1G>C;NM_022552:exon23:c.2598-1G>C;NM_153759:exon19:c.2031-1G>C	nan	0.0078	2055	16
	Sample 66	LLS	73	2	25457290	C	G	DNMT3A	splicing	NM_022552	NM_001320893:exon18:c.2142-1G>C;NM_175629:exon23:c.2598-1G>C;NM_022552:exon23:c.2598-1G>C;NM_153759:exon19:c.2031-1G>C	nan	0.0043	470	2
	Sample 101	Base	68	2	25466799	C	T	DNMT3A	exonic	NM_022552	DNMT3A:NM_022552:exon16:c.G1904A:p.R635Q	R635Q	0.043	2649	114
	Sample 101	LLS	83	2	25466799	C	T	DNMT3A	exonic	NM_022552	DNMT3A:NM_022552:exon16:c.G1904A:p.R635Q	R635Q	0.0557	3447	192
	Sample 101	Base	68	2	25466800	G	A	DNMT3A	exonic	NM_022552	DNMT3A:NM_022552:exon16:c.C1903T:p.R635W	R635W	0.014	2650	37
	Sample 101	LLS	83	2	25466800	G	A	DNMT3A	exonic	NM_022552	DNMT3A:NM_022552:exon16:c.C1903T:p.R635W	R635W	0.0174	3440	60
	Sample 101	Base	68	4	106158446	T	TA	TET2	exonic	NM_001127208	TET2:NM_001127208:exon3:c.3348dupA:p.N1118Kfs*12	N1118Kfs*12	0	1582	0
	Sample 101	LLS	83	4	106158446	T	TA	TET2	exonic	NM_001127208	TET2:NM_001127208:exon3:c.3348dupA:p.N1118Kfs*12	N1118Kfs*12	0.0164	1284	21
	Sample 51	Base	71	2	25464486	C	A	DNMT3A	exonic	NM_022552	DNMT3A:NM_022552:exon17:c.G2027T:p.R676L	R676L	0.1186	1179	140
	Sample 51	LLS	87	2	25464486	C	A	DNMT3A	exonic	NM_022552	DNMT3A:NM_022552:exon17:c.G2027T:p.R676L	R676L	0.0996	2268	226
	Sample 51	Base	71	2	25469974	CT	C	DNMT3A	exonic	NM_022552	DNMT3A:NM_022552:exon9:c.1067delA:p.Q356Rfs*51	Q356Rfs*51	0.0022	3644	8
	Sample 51	LLS	87	2	25469974	CT	C	DNMT3A	exonic	NM_022552	DNMT3A:NM_022552:exon9:c.1067delA:p.Q356Rfs*51	Q356Rfs*51	0.0126	6043	76
	Sample 51	Base	71	4	106193931	C	T	TET2	exonic	NM_001127208	TET2:NM_001127208:exon10:c.C4393T:p.R1465X	R1465X	0.017	11963	203
	Sample 51	LLS	87	4	106193931	C	T	TET2	exonic	NM_001127208	TET2:NM_001127208:exon10:c.C4393T:p.R1465X	R1465X	0.0295	28045	828
	Sample 51	Base	71	6	43320121	G	A	ZNF318	exonic	NM_014345	ZNF318:NM_014345:exon5:c.C2764T:p.Q922X	Q922X	0.0135	1188	16
	Sample 51	LLS	87	6	43320121	G	A	ZNF318	exonic	NM_014345	ZNF318:NM_014345:exon5:c.C2764T:p.Q922X	Q922X	0.029	2655	77
	Sample 122	LLS	84	2	25457242	C	T	DNMT3A	exonic	NM_022552	DNMT3A:NM_022552:exon23:c.G2645A:p.R882H	R882H	0.4097	5201	2131
	Sample 122	AV1	69	2	25457242	C	T	DNMT3A	exonic	NM_022552	DNMT3A:NM_022552:exon23:c.G2645A:p.R882H	R882H	0.3904	3102	1211
	Sample 122	LLS	84	2	25471001	C	T	DNMT3A	exonic	NM_022552	DNMT3A:NM_022552:exon7:c.G760A:p.A254T	A254T	0.0023	1739	4
	Sample 122	AV1	69	2	25471001	C	T	DNMT3A	exonic	NM_022552	DNMT3A:NM_022552:exon7:c.G760A:p.A254T	A254T	0.0126	633	8
	Sample 122	LLS	84	4	106155167	C	CCATTTGCCAGACAGAACCTCTGGCTACA	TET2	exonic	NM_001127208	TET2:NM_001127208:exon3:c.68_69insCATTTGCCAGACAGAACCTCTGGCTACA:p.K33Hfs*19	K33Hfs*19	0.1043	760	80
	Sample 122	AV1	69	4	106155167	C	CCATTTGCCAGACAGAACCTCTGGCTACA	TET2	exonic	NM_001127208	TET2:NM_001127208:exon3:c.68_69insCATTTGCCAGACAGAACCTCTGGCTACA:p.K33Hfs*19	K33Hfs*19	0.0057	527	3
	Sample 106	AV3	73	21	44514777	T	G	U2AF1	exonic	NM_006758	U2AF1:NM_006758:exon6:c.A470C:p.Q157P	Q157P	0.0897	10008	898
	Sample 106	AV3	73	2	209113112	C	T	IDH1	exonic	NM_005896	IDH1:NM_005896:exon4:c.G395A:p.R132H	R132H	0.0764	641	49
	Sample 106	AV3	73	9	5073770	G	T	JAK2	exonic	NM_004972	JAK2:NM_004972:exon14:c.G1849T:p.V617F	V617F	0.2597	2682	697
	Sample 65	LLS	80	17	58740446	G	T	PPM1D	exonic	NM_003620	PPM1D:NM_003620:exon6:c.G1351T:p.E451X	E451X	0.0185	6539	121
	Sample 65	Base	66	17	58740446	G	T	PPM1D	exonic	NM_003620	PPM1D:NM_003620:exon6:c.G1351T:p.E451X	E451X	0.0002	8609	2
	Sample 65	LLS	80	17	58740505	TC	T	PPM1D	exonic	NM_003620	PPM1D:NM_003620:exon6:c.1411delC:p.P471Qfs*12	P471Qfs*12	0.0836	4268	357
	Sample 65	Base	66	17	58740505	TC	T	PPM1D	exonic	NM_003620	PPM1D:NM_003620:exon6:c.1411delC:p.P471Qfs*12	P471Qfs*12	0.0003	6068	2
	Sample 65	LLS	80	2	25463170	C	T	DNMT3A	splicing	NM_022552	NM_001320893:exon14:c.1866+1G>A;NM_175629:exon19:c.2322+1G>A;NM_022552:exon19:c.2322+1G>A;NM_153759:exon15:c.1755+1G>A	nan	0.2216	3647	808
	Sample 65	Base	66	2	25463170	C	T	DNMT3A	splicing	NM_022552	NM_001320893:exon14:c.1866+1G>A;NM_175629:exon19:c.2322+1G>A;NM_022552:exon19:c.2322+1G>A;NM_153759:exon15:c.1755+1G>A	nan	0.1272	5565	708
	Sample 65	LLS	80	2	25467407	A	G	DNMT3A	splicing	NM_022552	NM_001320893:exon9:c.1211+2T>C;NM_175629:exon14:c.1667+2T>C;NM_022552:exon14:c.1667+2T>C;NM_153759:exon10:c.1100+2T>C	nan	0.0983	1871	184
	Sample 65	Base	66	2	25467407	A	G	DNMT3A	splicing	NM_022552	NM_001320893:exon9:c.1211+2T>C;NM_175629:exon14:c.1667+2T>C;NM_022552:exon14:c.1667+2T>C;NM_153759:exon10:c.1100+2T>C	nan	0.0164	2995	49
	Sample 65	LLS	80	2	25471001	C	T	DNMT3A	exonic	NM_022552	DNMT3A:NM_022552:exon7:c.G760A:p.A254T	A254T	0.011	905	10
	Sample 65	Base	66	2	25471001	C	T	DNMT3A	exonic	NM_022552	DNMT3A:NM_022552:exon7:c.G760A:p.A254T	A254T	0.0019	1549	3
	Sample 65	LLS	80	6	43325228	CG	C	ZNF318	exonic	NM_014345	ZNF318:NM_014345:exon3:c.823delC:p.R275Vfs*6	R275Vfs*6	0.0315	1391	44
	Sample 65	Base	66	6	43325228	CG	C	ZNF318	exonic	NM_014345	ZNF318:NM_014345:exon3:c.823delC:p.R275Vfs*6	R275Vfs*6	0.0023	2165	5
	Sample 56	LLS	90	2	25458627	G	T	DNMT3A	exonic	NM_022552	DNMT3A:NM_022552:exon22:c.C2546A:p.P849H	P849H	0.0235	7922	186
	Sample 56	AV1	74	2	25458627	G	T	DNMT3A	exonic	NM_022552	DNMT3A:NM_022552:exon22:c.C2546A:p.P849H	P849H	0.0119	9530	113
	Sample 56	LLS	90	2	25464439	G	A	DNMT3A	exonic	NM_022552	DNMT3A:NM_022552:exon17:c.C2074T:p.Q692X	Q692X	0.1045	880	92
	Sample 56	AV1	74	2	25464439	G	A	DNMT3A	exonic	NM_022552	DNMT3A:NM_022552:exon17:c.C2074T:p.Q692X	Q692X	0.0478	984	47
	Sample 56	LLS	90	2	25471001	C	T	DNMT3A	exonic	NM_022552	DNMT3A:NM_022552:exon7:c.G760A:p.A254T	A254T	0.003	658	2
	Sample 56	AV1	74	2	25471001	C	T	DNMT3A	exonic	NM_022552	DNMT3A:NM_022552:exon7:c.G760A:p.A254T	A254T	0.0139	862	12
	Sample 153	LLS	76	2	25469492	C	A	DNMT3A	exonic	NM_022552	DNMT3A:NM_022552:exon10:c.G1276T:p.E426X	E426X	0.0115	1821	21
	Sample 153	AV3	62	2	25469492	C	A	DNMT3A	exonic	NM_022552	DNMT3A:NM_022552:exon10:c.G1276T:p.E426X	E426X	0.001	1011	1
	Sample 153	AV9	68	2	25469492	C	A	DNMT3A	exonic	NM_022552	DNMT3A:NM_022552:exon10:c.G1276T:p.E426X	E426X	0.0059	1344	8
	Sample 153	AV6	65	2	25469492	C	A	DNMT3A	exonic	NM_022552	DNMT3A:NM_022552:exon10:c.G1276T:p.E426X	E426X	0.004	991	4
	Sample 153	LLS	76	2	25470473	C	T	DNMT3A	exonic	NM_022552	DNMT3A:NM_022552:exon8:c.G1001A:p.G334D	G334D	0.0106	757	8
	Sample 153	AV3	62	2	25470473	C	T	DNMT3A	exonic	NM_022552	DNMT3A:NM_022552:exon8:c.G1001A:p.G334D	G334D	0	546	0
	Sample 153	AV9	68	2	25470473	C	T	DNMT3A	exonic	NM_022552	DNMT3A:NM_022552:exon8:c.G1001A:p.G334D	G334D	0.003	676	2
	Sample 153	AV6	65	2	25470473	C	T	DNMT3A	exonic	NM_022552	DNMT3A:NM_022552:exon8:c.G1001A:p.G334D	G334D	0	440	0
	Sample 153	LLS	76	2	25470497	C	T	DNMT3A	exonic	NM_022552	DNMT3A:NM_022552:exon8:c.G977A:p.R326H	R326H	0.0104	766	8
	Sample 153	AV3	62	2	25470497	C	T	DNMT3A	exonic	NM_022552	DNMT3A:NM_022552:exon8:c.G977A:p.R326H	R326H	0.0036	552	2
	Sample 153	AV9	68	2	25470497	C	T	DNMT3A	exonic	NM_022552	DNMT3A:NM_022552:exon8:c.G977A:p.R326H	R326H	0	676	0
	Sample 153	AV6	65	2	25470497	C	T	DNMT3A	exonic	NM_022552	DNMT3A:NM_022552:exon8:c.G977A:p.R326H	R326H	0.0136	439	6
	Sample 153	LLS	76	2	25470512	G	A	DNMT3A	exonic	NM_022552	DNMT3A:NM_022552:exon8:c.C962T:p.A321V	A321V	0.0077	1423	11
	Sample 153	AV3	62	2	25470512	G	A	DNMT3A	exonic	NM_022552	DNMT3A:NM_022552:exon8:c.C962T:p.A321V	A321V	0.0155	966	15
	Sample 153	AV9	68	2	25470512	G	A	DNMT3A	exonic	NM_022552	DNMT3A:NM_022552:exon8:c.C962T:p.A321V	A321V	0.0025	1217	3
	Sample 153	AV6	65	2	25470512	G	A	DNMT3A	exonic	NM_022552	DNMT3A:NM_022552:exon8:c.C962T:p.A321V	A321V	0.0038	794	3
	Sample 153	LLS	76	2	25471001	C	T	DNMT3A	exonic	NM_022552	DNMT3A:NM_022552:exon7:c.G760A:p.A254T	A254T	0.0028	727	2
	Sample 153	AV3	62	2	25471001	C	T	DNMT3A	exonic	NM_022552	DNMT3A:NM_022552:exon7:c.G760A:p.A254T	A254T	0	558	0
	Sample 153	AV9	68	2	25471001	C	T	DNMT3A	exonic	NM_022552	DNMT3A:NM_022552:exon7:c.G760A:p.A254T	A254T	0.01	699	7
	Sample 153	AV6	65	2	25471001	C	T	DNMT3A	exonic	NM_022552	DNMT3A:NM_022552:exon7:c.G760A:p.A254T	A254T	0.0053	378	2
	Sample 175	AV9	72	2	25463536	C	T	DNMT3A	exonic	NM_022552	DNMT3A:NM_022552:exon18:c.G2146A:p.V716I	V716I	0.0038	3415	13
	Sample 175	LLS	80	2	25463536	C	T	DNMT3A	exonic	NM_022552	DNMT3A:NM_022552:exon18:c.G2146A:p.V716I	V716I	0.0005	7649	4
	Sample 175	AV3	66	2	25463536	C	T	DNMT3A	exonic	NM_022552	DNMT3A:NM_022552:exon18:c.G2146A:p.V716I	V716I	0.0005	3647	2
	Sample 175	Base	63	2	25463536	C	T	DNMT3A	exonic	NM_022552	DNMT3A:NM_022552:exon18:c.G2146A:p.V716I	V716I	0.0149	803	12
	Sample 175	AV9	72	4	106197202	G	GATCGGCGCGTTAGAAGACA	TET2	exonic	NM_001127208	TET2:NM_001127208:exon11:c.5535_5536insATCGGCGCGTTAGAAGACA:p.V1846Ifs*19	V1846Ifs*19	0	2012	0
	Sample 175	LLS	80	4	106197202	G	GATCGGCGCGTTAGAAGACA	TET2	exonic	NM_001127208	TET2:NM_001127208:exon11:c.5535_5536insATCGGCGCGTTAGAAGACA:p.V1846Ifs*19	V1846Ifs*19	0.001	4058	4
	Sample 175	AV3	66	4	106197202	G	GATCGGCGCGTTAGAAGACA	TET2	exonic	NM_001127208	TET2:NM_001127208:exon11:c.5535_5536insATCGGCGCGTTAGAAGACA:p.V1846Ifs*19	V1846Ifs*19	0.0011	1861	2
	Sample 175	Base	63	4	106197202	G	GATCGGCGCGTTAGAAGACA	TET2	exonic	NM_001127208	TET2:NM_001127208:exon11:c.5535_5536insATCGGCGCGTTAGAAGACA:p.V1846Ifs*19	V1846Ifs*19	0.0122	411	5
	Sample 172	AV1	79	17	7577556	C	T	TP53	exonic	NM_001126112	TP53:NM_001126112:exon7:c.G725A:p.C242Y	C242Y	0.4135	11386	4708
	Sample 172	AV1	79	9	5073770	G	T	JAK2	exonic	NM_004972	JAK2:NM_004972:exon14:c.G1849T:p.V617F	V617F	0.1401	3097	434
	Sample 154	AV3	58	2	25470968	C	T	DNMT3A	exonic	NM_022552	DNMT3A:NM_022552:exon7:c.G793A:p.V265M	V265M	0.0021	961	2
	Sample 154	AV1	56	2	25470968	C	T	DNMT3A	exonic	NM_022552	DNMT3A:NM_022552:exon7:c.G793A:p.V265M	V265M	0	477	0
	Sample 154	Base	54	2	25470968	C	T	DNMT3A	exonic	NM_022552	DNMT3A:NM_022552:exon7:c.G793A:p.V265M	V265M	0.0113	708	8
	Sample 154	LLS	71	2	25470968	C	T	DNMT3A	exonic	NM_022552	DNMT3A:NM_022552:exon7:c.G793A:p.V265M	V265M	0	549	0
	Sample 154	AV3	58	2	25470971	G	A	DNMT3A	exonic	NM_022552	DNMT3A:NM_022552:exon7:c.C790T:p.P264S	P264S	0	958	0
	Sample 154	AV1	56	2	25470971	G	A	DNMT3A	exonic	NM_022552	DNMT3A:NM_022552:exon7:c.C790T:p.P264S	P264S	0.0125	479	6
	Sample 154	Base	54	2	25470971	G	A	DNMT3A	exonic	NM_022552	DNMT3A:NM_022552:exon7:c.C790T:p.P264S	P264S	0.0043	700	3
	Sample 154	LLS	71	2	25470971	G	A	DNMT3A	exonic	NM_022552	DNMT3A:NM_022552:exon7:c.C790T:p.P264S	P264S	0	546	0
	Sample 154	AV3	58	4	106180785	C	A	TET2	exonic	NM_001127208	TET2:NM_001127208:exon7:c.C3813A:p.C1271X	C1271X	0.0031	4491	14
	Sample 154	AV1	56	4	106180785	C	A	TET2	exonic	NM_001127208	TET2:NM_001127208:exon7:c.C3813A:p.C1271X	C1271X	0.002	1510	3
	Sample 154	Base	54	4	106180785	C	A	TET2	exonic	NM_001127208	TET2:NM_001127208:exon7:c.C3813A:p.C1271X	C1271X	0.0005	3685	2
	Sample 154	LLS	71	4	106180785	C	A	TET2	exonic	NM_001127208	TET2:NM_001127208:exon7:c.C3813A:p.C1271X	C1271X	0.0101	2769	28
	Sample 60	LLS	81	4	106180773	CAGGAGAACTTGCGCCT	C	TET2	exonic	NM_001127208	TET2:NM_001127208:exon7:c.3804_3817del:p.R1269Sfs*26	R1269Sfs*26	0.0702	2959	209
	Sample 60	AV1	67	4	106180773	CAGGAGAACTTGCGCCT	C	TET2	exonic	NM_001127208	TET2:NM_001127208:exon7:c.3804_3817del:p.R1269Sfs*26	R1269Sfs*26	0.0178	2002	36
	Sample 60	LLS	81	4	106197269	C	T	TET2	exonic	NM_001127208	TET2:NM_001127208:exon11:c.C5602T:p.H1868Y	H1868Y	0.0269	3424	92
	Sample 60	AV1	67	4	106197269	C	T	TET2	exonic	NM_001127208	TET2:NM_001127208:exon11:c.C5602T:p.H1868Y	H1868Y	0.0024	1696	4
	Sample 170	AV9	72	11	119149251	G	A	CBL	exonic	NM_005188	CBL:NM_005188:exon9:c.G1259A:p.R420Q	R420Q	0	3454	0
	Sample 170	LLS	80	11	119149251	G	A	CBL	exonic	NM_005188	CBL:NM_005188:exon9:c.G1259A:p.R420Q	R420Q	0.0004	5619	2
	Sample 170	Base	62	11	119149251	G	A	CBL	exonic	NM_005188	CBL:NM_005188:exon9:c.G1259A:p.R420Q	R420Q	0.0259	5015	130
	Sample 170	AV6	69	11	119149251	G	A	CBL	exonic	NM_005188	CBL:NM_005188:exon9:c.G1259A:p.R420Q	R420Q	0.0004	4534	2
	Sample 170	AV9	72	2	25458593	C	T	DNMT3A	exonic	NM_022552	DNMT3A:NM_022552:exon22:c.G2580A:p.W860X	W860X	0.0012	3218	4
	Sample 170	LLS	80	2	25458593	C	T	DNMT3A	exonic	NM_022552	DNMT3A:NM_022552:exon22:c.G2580A:p.W860X	W860X	0.0021	5126	11
	Sample 170	Base	62	2	25458593	C	T	DNMT3A	exonic	NM_022552	DNMT3A:NM_022552:exon22:c.G2580A:p.W860X	W860X	0.0281	6307	177
	Sample 170	AV6	69	2	25458593	C	T	DNMT3A	exonic	NM_022552	DNMT3A:NM_022552:exon22:c.G2580A:p.W860X	W860X	0	4280	0
	Sample 170	AV9	72	2	25470615	C	T	DNMT3A	exonic	NM_022552	DNMT3A:NM_022552:exon8:c.G859A:p.G287S	G287S	0	487	0
	Sample 170	LLS	80	2	25470615	C	T	DNMT3A	exonic	NM_022552	DNMT3A:NM_022552:exon8:c.G859A:p.G287S	G287S	0.015	735	11
	Sample 170	Base	62	2	25470615	C	T	DNMT3A	exonic	NM_022552	DNMT3A:NM_022552:exon8:c.G859A:p.G287S	G287S	0.0007	1392	1
	Sample 170	AV6	69	2	25470615	C	T	DNMT3A	exonic	NM_022552	DNMT3A:NM_022552:exon8:c.G859A:p.G287S	G287S	0.0026	759	2
	Sample 138	LLS	89	2	25457176	G	A	DNMT3A	exonic	NM_022552	DNMT3A:NM_022552:exon23:c.C2711T:p.P904L	P904L	0.2295	9631	2211
	Sample 138	AV1	76	2	25457176	G	A	DNMT3A	exonic	NM_022552	DNMT3A:NM_022552:exon23:c.C2711T:p.P904L	P904L	0.1973	16839	3322
	Sample 55	AV1	78	2	25458593	C	T	DNMT3A	exonic	NM_022552	DNMT3A:NM_022552:exon22:c.G2580A:p.W860X	W860X	0.0931	8736	813
	Sample 55	LLS	93	2	25458593	C	T	DNMT3A	exonic	NM_022552	DNMT3A:NM_022552:exon22:c.G2580A:p.W860X	W860X	0.0655	12070	791
	Sample 158	AV6	60	20	31022288	C	G	ASXL1	exonic	NM_015338	ASXL1:NM_015338:exon12:c.C1773G:p.Y591X	Y591X	0.0123	568	7
	Sample 158	LLS	71	20	31022288	C	G	ASXL1	exonic	NM_015338	ASXL1:NM_015338:exon12:c.C1773G:p.Y591X	Y591X	0.0203	1329	27
	Sample 158	AV3	57	20	31022288	C	G	ASXL1	exonic	NM_015338	ASXL1:NM_015338:exon12:c.C1773G:p.Y591X	Y591X	0.0049	3290	16
	Sample 165	LLS	71	2	25467163	GC	G	DNMT3A	exonic	NM_022552	DNMT3A:NM_022552:exon15:c.1711delG:p.A571Lfs*80	A571Lfs*80	0.0112	1509	17
	Sample 165	AV3	56	2	25467163	GC	G	DNMT3A	exonic	NM_022552	DNMT3A:NM_022552:exon15:c.1711delG:p.A571Lfs*80	A571Lfs*80	0.0016	4446	7
	Sample 165	AV6	59	2	25467163	GC	G	DNMT3A	exonic	NM_022552	DNMT3A:NM_022552:exon15:c.1711delG:p.A571Lfs*80	A571Lfs*80	0.0037	1603	6
	Sample 165	AV9	62	2	25467163	GC	G	DNMT3A	exonic	NM_022552	DNMT3A:NM_022552:exon15:c.1711delG:p.A571Lfs*80	A571Lfs*80	0.0018	3899	7
	Sample 165	Base	53	2	25467163	GC	G	DNMT3A	exonic	NM_022552	DNMT3A:NM_022552:exon15:c.1711delG:p.A571Lfs*80	A571Lfs*80	0.0028	4997	14
	Sample 165	LLS	71	2	25471001	C	T	DNMT3A	exonic	NM_022552	DNMT3A:NM_022552:exon7:c.G760A:p.A254T	A254T	0.0104	769	8
	Sample 165	AV3	56	2	25471001	C	T	DNMT3A	exonic	NM_022552	DNMT3A:NM_022552:exon7:c.G760A:p.A254T	A254T	0.0067	1782	12
	Sample 165	AV6	59	2	25471001	C	T	DNMT3A	exonic	NM_022552	DNMT3A:NM_022552:exon7:c.G760A:p.A254T	A254T	0.0101	796	8
	Sample 165	AV9	62	2	25471001	C	T	DNMT3A	exonic	NM_022552	DNMT3A:NM_022552:exon7:c.G760A:p.A254T	A254T	0	1532	0
	Sample 165	Base	53	2	25471001	C	T	DNMT3A	exonic	NM_022552	DNMT3A:NM_022552:exon7:c.G760A:p.A254T	A254T	0.0042	1920	8
	Sample 10	AV1	70	2	25459821	T	C	DNMT3A	exonic	NM_022552	DNMT3A:NM_022552:exon21:c.A2462G:p.H821R	H821R	0.025	5246	131
	Sample 10	LLS	83	2	25459821	T	C	DNMT3A	exonic	NM_022552	DNMT3A:NM_022552:exon21:c.A2462G:p.H821R	H821R	0.1418	5029	713
	Sample 146	LLS	89	X	119387373	A	C	ZBTB33	exonic	NM_006777	ZBTB33:NM_006777:exon2:c.A103C:p.T35P	T35P	0.4365	8813	3848
	Sample 146	AV1	74	X	119387373	A	C	ZBTB33	exonic	NM_006777	ZBTB33:NM_006777:exon2:c.A103C:p.T35P	T35P	0.259	3399	881
	Sample 146	AV6	79	X	119387373	A	C	ZBTB33	exonic	NM_006777	ZBTB33:NM_006777:exon2:c.A103C:p.T35P	T35P	0.3818	7527	2875
	Sample 146	AV3	76	X	119387373	A	C	ZBTB33	exonic	NM_006777	ZBTB33:NM_006777:exon2:c.A103C:p.T35P	T35P	0.297	10930	3248
	Sample 135	AV1	73	4	106158187	C	T	TET2	exonic	NM_001127208	TET2:NM_001127208:exon3:c.C3088T:p.Q1030X	Q1030X	0.0038	1832	7
	Sample 135	LLS	87	4	106158187	C	T	TET2	exonic	NM_001127208	TET2:NM_001127208:exon3:c.C3088T:p.Q1030X	Q1030X	0.0108	3885	42
	Sample 79	AV1	68	17	58740529	C	A	PPM1D	exonic	NM_003620	PPM1D:NM_003620:exon6:c.C1434A:p.C478X	C478X	0.0008	7093	6
	Sample 79	LLS	82	17	58740529	C	A	PPM1D	exonic	NM_003620	PPM1D:NM_003620:exon6:c.C1434A:p.C478X	C478X	0.0211	4403	93
	Sample 79	AV6	73	17	58740529	C	A	PPM1D	exonic	NM_003620	PPM1D:NM_003620:exon6:c.C1434A:p.C478X	C478X	0.0017	4708	8
	Sample 79	AV3	70	17	58740529	C	A	PPM1D	exonic	NM_003620	PPM1D:NM_003620:exon6:c.C1434A:p.C478X	C478X	0	3575	0
	Sample 79	AV1	68	2	25461997	A	G	DNMT3A	splicing	NM_022552	NM_001320893:exon15:c.1952+2T>C;NM_175629:exon20:c.2408+2T>C;NM_022552:exon20:c.2408+2T>C;NM_153759:exon16:c.1841+2T>C	nan	0.0037	9430	35
	Sample 79	LLS	82	2	25461997	A	G	DNMT3A	splicing	NM_022552	NM_001320893:exon15:c.1952+2T>C;NM_175629:exon20:c.2408+2T>C;NM_022552:exon20:c.2408+2T>C;NM_153759:exon16:c.1841+2T>C	nan	0.0119	5795	69
	Sample 79	AV6	73	2	25461997	A	G	DNMT3A	splicing	NM_022552	NM_001320893:exon15:c.1952+2T>C;NM_175629:exon20:c.2408+2T>C;NM_022552:exon20:c.2408+2T>C;NM_153759:exon16:c.1841+2T>C	nan	0.009	4314	39
	Sample 79	AV3	70	2	25461997	A	G	DNMT3A	splicing	NM_022552	NM_001320893:exon15:c.1952+2T>C;NM_175629:exon20:c.2408+2T>C;NM_022552:exon20:c.2408+2T>C;NM_153759:exon16:c.1841+2T>C	nan	0.0057	4022	23
	Sample 147	AV1	65	2	25463565	C	T	DNMT3A	exonic	NM_022552	DNMT3A:NM_022552:exon18:c.G2117A:p.G706E	G706E	0.0132	4707	62
	Sample 12	LLS	89	2	25463240	GA	G	DNMT3A	exonic	NM_022552	DNMT3A:NM_022552:exon19:c.2252delT:p.F751Sfs*28	F751Sfs*28	0.0276	5904	163
	Sample 12	AV1	75	2	25463240	GA	G	DNMT3A	exonic	NM_022552	DNMT3A:NM_022552:exon19:c.2252delT:p.F751Sfs*28	F751Sfs*28	0.0424	5748	244
	Sample 12	LLS	89	4	106155857	ACAGT	A	TET2	exonic	NM_001127208	TET2:NM_001127208:exon3:c.759_762del:p.S254Rfs*38	S254Rfs*38	0.0107	932	10
	Sample 12	AV1	75	4	106155857	ACAGT	A	TET2	exonic	NM_001127208	TET2:NM_001127208:exon3:c.759_762del:p.S254Rfs*38	S254Rfs*38	0.0041	972	4
	Sample 17	LLS	87	2	25463308	G	A	DNMT3A	exonic	NM_022552	DNMT3A:NM_022552:exon19:c.C2185T:p.R729W	R729W	0.0221	1948	43
	Sample 17	Base	68	2	25463308	G	A	DNMT3A	exonic	NM_022552	DNMT3A:NM_022552:exon19:c.C2185T:p.R729W	R729W	0.0139	9135	127
	Sample 17	LLS	87	2	25464428	T	C	DNMT3A	intronic	.	.	.	0.098	929	91
	Sample 17	Base	68	2	25464428	T	C	DNMT3A	intronic	.	.	.	0.018	4009	72
	Sample 110	Base	58	20	31024098	C	T	ASXL1	exonic	NM_015338	ASXL1:NM_015338:exon12:c.C3583T:p.Q1195X	Q1195X	0.0048	1241	6
	Sample 110	AV6	64	20	31024098	C	T	ASXL1	exonic	NM_015338	ASXL1:NM_015338:exon12:c.C3583T:p.Q1195X	Q1195X	0.0143	561	8
	Sample 110	LLS	75	20	31024098	C	T	ASXL1	exonic	NM_015338	ASXL1:NM_015338:exon12:c.C3583T:p.Q1195X	Q1195X	0.039	845	33
	Sample 110	AV3	61	20	31024098	C	T	ASXL1	exonic	NM_015338	ASXL1:NM_015338:exon12:c.C3583T:p.Q1195X	Q1195X	0.0118	594	7
	Sample 110	Base	58	2	25505508	C	T	DNMT3A	exonic	NM_022552	DNMT3A:NM_022552:exon4:c.G250A:p.A84T	A84T	0.0063	7130	45
	Sample 110	AV6	64	2	25505508	C	T	DNMT3A	exonic	NM_022552	DNMT3A:NM_022552:exon4:c.G250A:p.A84T	A84T	0.0071	2805	20
	Sample 110	LLS	75	2	25505508	C	T	DNMT3A	exonic	NM_022552	DNMT3A:NM_022552:exon4:c.G250A:p.A84T	A84T	0.0047	5298	25
	Sample 110	AV3	61	2	25505508	C	T	DNMT3A	exonic	NM_022552	DNMT3A:NM_022552:exon4:c.G250A:p.A84T	A84T	0.0106	3127	33
	Sample 110	Base	58	4	106190803	G	T	TET2	exonic	NM_001127208	TET2:NM_001127208:exon9:c.G4081T:p.G1361C	G1361C	0.0033	11855	39
	Sample 110	AV6	64	4	106190803	G	T	TET2	exonic	NM_001127208	TET2:NM_001127208:exon9:c.G4081T:p.G1361C	G1361C	0.0078	5481	43
	Sample 110	LLS	75	4	106190803	G	T	TET2	exonic	NM_001127208	TET2:NM_001127208:exon9:c.G4081T:p.G1361C	G1361C	0.0289	8563	248
	Sample 110	AV3	61	4	106190803	G	T	TET2	exonic	NM_001127208	TET2:NM_001127208:exon9:c.G4081T:p.G1361C	G1361C	0.0078	5477	43
	Sample 123	LLS	81	2	25463289	T	C	DNMT3A	exonic	NM_022552	DNMT3A:NM_022552:exon19:c.A2204G:p.Y735C	Y735C	0.0009	2349	2
	Sample 123	Base	66	2	25463289	T	C	DNMT3A	exonic	NM_022552	DNMT3A:NM_022552:exon19:c.A2204G:p.Y735C	Y735C	0.0166	3262	54
	Sample 123	LLS	81	4	106180845	G	C	TET2	exonic	NM_001127208	TET2:NM_001127208:exon7:c.G3873C:p.W1291C	W1291C	0.1265	17302	2190
	Sample 123	Base	66	4	106180845	G	C	TET2	exonic	NM_001127208	TET2:NM_001127208:exon7:c.G3873C:p.W1291C	W1291C	0.0026	26963	71
	Sample 145	AV9	63	2	25458696	T	C	DNMT3A	splicing	NM_022552	NM_001320893:exon17:c.2023-2A>G;NM_175629:exon22:c.2479-2A>G;NM_022552:exon22:c.2479-2A>G;NM_153759:exon18:c.1912-2A>G	nan	0.008	2001	16
	Sample 145	AV6	60	2	25458696	T	C	DNMT3A	splicing	NM_022552	NM_001320893:exon17:c.2023-2A>G;NM_175629:exon22:c.2479-2A>G;NM_022552:exon22:c.2479-2A>G;NM_153759:exon18:c.1912-2A>G	nan	0.011	5013	55
	Sample 145	LLS	72	2	25458696	T	C	DNMT3A	splicing	NM_022552	NM_001320893:exon17:c.2023-2A>G;NM_175629:exon22:c.2479-2A>G;NM_022552:exon22:c.2479-2A>G;NM_153759:exon18:c.1912-2A>G	nan	0.0126	4982	63
	Sample 145	Base	54	2	25458696	T	C	DNMT3A	splicing	NM_022552	NM_001320893:exon17:c.2023-2A>G;NM_175629:exon22:c.2479-2A>G;NM_022552:exon22:c.2479-2A>G;NM_153759:exon18:c.1912-2A>G	nan	0.006	1007	6
	Sample 145	AV3	57	2	25458696	T	C	DNMT3A	splicing	NM_022552	NM_001320893:exon17:c.2023-2A>G;NM_175629:exon22:c.2479-2A>G;NM_022552:exon22:c.2479-2A>G;NM_153759:exon18:c.1912-2A>G	nan	0.0022	1858	4
	Sample 145	AV9	63	2	25505463	G	A	DNMT3A	exonic	NM_022552	DNMT3A:NM_022552:exon4:c.C295T:p.P99S	P99S	0.0164	366	6
	Sample 145	AV6	60	2	25505463	G	A	DNMT3A	exonic	NM_022552	DNMT3A:NM_022552:exon4:c.C295T:p.P99S	P99S	0.001	1975	2
	Sample 145	LLS	72	2	25505463	G	A	DNMT3A	exonic	NM_022552	DNMT3A:NM_022552:exon4:c.C295T:p.P99S	P99S	0.0021	1938	4
	Sample 145	Base	54	2	25505463	G	A	DNMT3A	exonic	NM_022552	DNMT3A:NM_022552:exon4:c.C295T:p.P99S	P99S	0	465	0
	Sample 145	AV3	57	2	25505463	G	A	DNMT3A	exonic	NM_022552	DNMT3A:NM_022552:exon4:c.C295T:p.P99S	P99S	0	747	0
	Sample 145	AV9	63	2	25523007	C	T	DNMT3A	splicing	NM_022552	NM_175629:exon3:c.177+1G>A;NM_022552:exon3:c.177+1G>A;NM_001320892:exon3:c.177+1G>A;NM_175630:exon3:c.177+1G>A	nan	0.0075	1060	8
	Sample 145	AV6	60	2	25523007	C	T	DNMT3A	splicing	NM_022552	NM_175629:exon3:c.177+1G>A;NM_022552:exon3:c.177+1G>A;NM_001320892:exon3:c.177+1G>A;NM_175630:exon3:c.177+1G>A	nan	0.0072	3882	28
	Sample 145	LLS	72	2	25523007	C	T	DNMT3A	splicing	NM_022552	NM_175629:exon3:c.177+1G>A;NM_022552:exon3:c.177+1G>A;NM_001320892:exon3:c.177+1G>A;NM_175630:exon3:c.177+1G>A	nan	0.0077	3601	28
	Sample 145	Base	54	2	25523007	C	T	DNMT3A	splicing	NM_022552	NM_175629:exon3:c.177+1G>A;NM_022552:exon3:c.177+1G>A;NM_001320892:exon3:c.177+1G>A;NM_175630:exon3:c.177+1G>A	nan	0.0109	818	9
	Sample 145	AV3	57	2	25523007	C	T	DNMT3A	splicing	NM_022552	NM_175629:exon3:c.177+1G>A;NM_022552:exon3:c.177+1G>A;NM_001320892:exon3:c.177+1G>A;NM_175630:exon3:c.177+1G>A	nan	0.0084	1189	10
	Sample 145	AV9	63	4	106164940	G	A	TET2	splicing	.	.	.	0.0017	1187	2
	Sample 145	AV6	60	4	106164940	G	A	TET2	splicing	.	.	.	0.0019	5746	11
	Sample 145	LLS	72	4	106164940	G	A	TET2	splicing	.	.	.	0.1109	4805	533
	Sample 145	Base	54	4	106164940	G	A	TET2	splicing	.	.	.	0	854	0
	Sample 145	AV3	57	4	106164940	G	A	TET2	splicing	.	.	.	0	1359	0
	Sample 34	LLS	87	2	25457269	T	C	DNMT3A	exonic	NM_022552	DNMT3A:NM_022552:exon23:c.A2618G:p.H873R	H873R	0.0377	4642	175
	Sample 34	AV1	73	2	25457269	T	C	DNMT3A	exonic	NM_022552	DNMT3A:NM_022552:exon23:c.A2618G:p.H873R	H873R	0.0395	1745	69
	Sample 34	LLS	87	2	25466782	CA	C	DNMT3A	exonic	NM_022552	DNMT3A:NM_022552:exon16:c.1920delT:p.F640Lfs*11	F640Lfs*11	0.0492	9162	451
	Sample 34	AV1	73	2	25466782	CA	C	DNMT3A	exonic	NM_022552	DNMT3A:NM_022552:exon16:c.1920delT:p.F640Lfs*11	F640Lfs*11	0.0617	2862	177
	Sample 34	LLS	87	9	5073770	G	T	JAK2	exonic	NM_004972	JAK2:NM_004972:exon14:c.G1849T:p.V617F	V617F	0.0903	10458	945
	Sample 34	AV1	73	9	5073770	G	T	JAK2	exonic	NM_004972	JAK2:NM_004972:exon14:c.G1849T:p.V617F	V617F	0.2069	3859	800
	Sample 16	AV1	74	2	25463185	A	C	DNMT3A	exonic	NM_022552	DNMT3A:NM_022552:exon19:c.T2308G:p.S770A	S770A	0.0556	3544	197
	Sample 16	LLS	88	2	25463185	A	C	DNMT3A	exonic	NM_022552	DNMT3A:NM_022552:exon19:c.T2308G:p.S770A	S770A	0.0465	5352	249
	Sample 16	AV1	74	2	25463294	CTCA	C	DNMT3A	exonic	NM_022552	DNMT3A:NM_022552:exon19:c.2196_2198del:p.F732_E733delinsL	F732_E733delinsL	0.0216	2071	45
	Sample 16	LLS	88	2	25463294	CTCA	C	DNMT3A	exonic	NM_022552	DNMT3A:NM_022552:exon19:c.2196_2198del:p.F732_E733delinsL	F732_E733delinsL	0.0326	3100	102
	Sample 16	AV1	74	2	25463298	A	G	DNMT3A	exonic	NM_022552	DNMT3A:NM_022552:exon19:c.T2195C:p.F732S	F732S	0.0213	2114	45
	Sample 16	LLS	88	2	25463298	A	G	DNMT3A	exonic	NM_022552	DNMT3A:NM_022552:exon19:c.T2195C:p.F732S	F732S	0.0319	3170	101
	Sample 16	AV1	74	2	25467126	G	T	DNMT3A	exonic	NM_022552	DNMT3A:NM_022552:exon15:c.C1749A:p.C583X	C583X	0.0116	4386	51
	Sample 16	LLS	88	2	25467126	G	T	DNMT3A	exonic	NM_022552	DNMT3A:NM_022552:exon15:c.C1749A:p.C583X	C583X	0.022	8482	187
	Sample 16	AV1	74	4	106157412	AG	A	TET2	exonic	NM_001127208	TET2:NM_001127208:exon3:c.2314delG:p.E772Kfs*41	E772Kfs*41	0.0302	1489	45
	Sample 16	LLS	88	4	106157412	AG	A	TET2	exonic	NM_001127208	TET2:NM_001127208:exon3:c.2314delG:p.E772Kfs*41	E772Kfs*41	0.0406	1874	76
	Sample 46	LLS	87	20	31022925	GGACCCACCGTTCCTGCA	G	ASXL1	exonic	NM_015338	ASXL1:NM_015338:exon12:c.2411_2427del:p.P805Qfs*11	P805Qfs*11	0.0136	1909	26
	Sample 46	AV1	73	20	31022925	GGACCCACCGTTCCTGCA	G	ASXL1	exonic	NM_015338	ASXL1:NM_015338:exon12:c.2411_2427del:p.P805Qfs*11	P805Qfs*11	0	4878	0
	Sample 46	LLS	87	2	25467428	C	T	DNMT3A	exonic	NM_022552	DNMT3A:NM_022552:exon14:c.G1648A:p.G550R	G550R	0.0192	8868	170
	Sample 46	AV1	73	2	25467428	C	T	DNMT3A	exonic	NM_022552	DNMT3A:NM_022552:exon14:c.G1648A:p.G550R	G550R	0.0064	19537	126
	Sample 46	LLS	87	2	25467485	C	T	DNMT3A	exonic	NM_022552	DNMT3A:NM_022552:exon14:c.G1591A:p.D531N	D531N	0.0272	8771	239
	Sample 46	AV1	73	2	25467485	C	T	DNMT3A	exonic	NM_022552	DNMT3A:NM_022552:exon14:c.G1591A:p.D531N	D531N	0.0389	19269	750
	Sample 97	Base	53	2	198267359	C	A	SF3B1	exonic	NM_012433	SF3B1:NM_012433:exon14:c.G1998T:p.K666N	K666N	0	2501	0
	Sample 97	AV3	57	2	198267359	C	A	SF3B1	exonic	NM_012433	SF3B1:NM_012433:exon14:c.G1998T:p.K666N	K666N	0	1815	0
	Sample 97	AV6	59	2	198267359	C	A	SF3B1	exonic	NM_012433	SF3B1:NM_012433:exon14:c.G1998T:p.K666N	K666N	0.0004	2494	1
	Sample 97	LLS	71	2	198267359	C	A	SF3B1	exonic	NM_012433	SF3B1:NM_012433:exon14:c.G1998T:p.K666N	K666N	0.0141	5365	76
	Sample 97	AV9	63	2	198267359	C	A	SF3B1	exonic	NM_012433	SF3B1:NM_012433:exon14:c.G1998T:p.K666N	K666N	0	1225	0
	Sample 92	LLS	81	2	198267447	G	T	SF3B1	exonic	NM_012433	SF3B1:NM_012433:exon14:c.C1910A:p.S637Y	S637Y	0.3942	4617	1820
	Sample 92	AV1	66	2	198267447	G	T	SF3B1	exonic	NM_012433	SF3B1:NM_012433:exon14:c.C1910A:p.S637Y	S637Y	0.1865	4400	821
	Sample 92	LLS	81	2	25470473	C	T	DNMT3A	exonic	NM_022552	DNMT3A:NM_022552:exon8:c.G1001A:p.G334D	G334D	0.0037	1084	4
	Sample 92	AV1	66	2	25470473	C	T	DNMT3A	exonic	NM_022552	DNMT3A:NM_022552:exon8:c.G1001A:p.G334D	G334D	0.0108	742	8
	Sample 100	LLS	77	2	25457242	C	T	DNMT3A	exonic	NM_022552	DNMT3A:NM_022552:exon23:c.G2645A:p.R882H	R882H	0.4637	3030	1405
	Sample 100	AV1	62	2	25457242	C	T	DNMT3A	exonic	NM_022552	DNMT3A:NM_022552:exon23:c.G2645A:p.R882H	R882H	0.4533	2632	1193
	Sample 137	AV1	76	17	7577538	C	T	TP53	exonic	NM_001126112	TP53:NM_001126112:exon7:c.G743A:p.R248Q	R248Q	0.0107	14429	154
	Sample 137	LLS	91	17	7577538	C	T	TP53	exonic	NM_001126112	TP53:NM_001126112:exon7:c.G743A:p.R248Q	R248Q	0.0785	7919	622
	Sample 137	AV1	76	2	25470002	A	T	DNMT3A	exonic	NM_022552	DNMT3A:NM_022552:exon9:c.T1040A:p.L347Q	L347Q	0.1195	6391	765
	Sample 137	LLS	91	2	25470002	A	T	DNMT3A	exonic	NM_022552	DNMT3A:NM_022552:exon9:c.T1040A:p.L347Q	L347Q	0.1295	4001	518
	Sample 148	LLS	83	20	31022432	TGCCATCGGAGG	T	ASXL1	exonic	NM_015338	ASXL1:NM_015338:exon12:c.1918_1928del:p.A640Gfs*14	A640Gfs*14	0.1141	944	112
	Sample 148	AV1	68	20	31022432	TGCCATCGGAGG	T	ASXL1	exonic	NM_015338	ASXL1:NM_015338:exon12:c.1918_1928del:p.A640Gfs*14	A640Gfs*14	0.0656	807	55
	Sample 126	Base	52	2	25457176	G	A	DNMT3A	exonic	NM_022552	DNMT3A:NM_022552:exon23:c.C2711T:p.P904L	P904L	0.0073	24572	179
	Sample 126	AV1	53	2	25457176	G	A	DNMT3A	exonic	NM_022552	DNMT3A:NM_022552:exon23:c.C2711T:p.P904L	P904L	0.0077	13254	102
	Sample 126	LLS	70	2	25457176	G	A	DNMT3A	exonic	NM_022552	DNMT3A:NM_022552:exon23:c.C2711T:p.P904L	P904L	0.0265	25366	673
	Sample 126	AV9	61	2	25457176	G	A	DNMT3A	exonic	NM_022552	DNMT3A:NM_022552:exon23:c.C2711T:p.P904L	P904L	0.0111	14003	156
	Sample 126	AV6	58	2	25457176	G	A	DNMT3A	exonic	NM_022552	DNMT3A:NM_022552:exon23:c.C2711T:p.P904L	P904L	0.0112	14599	164
	Sample 156	Base	62	2	25463176	G	T	DNMT3A	exonic	NM_022552	DNMT3A:NM_022552:exon19:c.C2317A:p.L773I	L773I	0.0113	5466	62
	Sample 156	LLS	79	2	25463176	G	T	DNMT3A	exonic	NM_022552	DNMT3A:NM_022552:exon19:c.C2317A:p.L773I	L773I	0.021	2667	56
	Sample 156	Base	62	2	25468888	C	T	DNMT3A	splicing	NM_022552	NM_001320893:exon7:c.1018+1G>A;NM_175629:exon12:c.1474+1G>A;NM_022552:exon12:c.1474+1G>A;NM_153759:exon8:c.907+1G>A	nan	0.0231	3371	78
	Sample 156	LLS	79	2	25468888	C	T	DNMT3A	splicing	NM_022552	NM_001320893:exon7:c.1018+1G>A;NM_175629:exon12:c.1474+1G>A;NM_022552:exon12:c.1474+1G>A;NM_153759:exon8:c.907+1G>A	nan	0.0459	2311	106
	Sample 47	AV3	57	11	119148991	G	A	CBL	exonic	NM_005188	CBL:NM_005188:exon8:c.G1211A:p.C404Y	C404Y	0.0174	5936	103
	Sample 47	AV1	55	11	119148991	G	A	CBL	exonic	NM_005188	CBL:NM_005188:exon8:c.G1211A:p.C404Y	C404Y	0.0086	8944	77
	Sample 47	AV6	60	11	119148991	G	A	CBL	exonic	NM_005188	CBL:NM_005188:exon8:c.G1211A:p.C404Y	C404Y	0.0302	9402	284
	Sample 47	Base	54	11	119148991	G	A	CBL	exonic	NM_005188	CBL:NM_005188:exon8:c.G1211A:p.C404Y	C404Y	0.0062	10263	64
	Sample 47	LLS	70	11	119148991	G	A	CBL	exonic	NM_005188	CBL:NM_005188:exon8:c.G1211A:p.C404Y	C404Y	0.0816	8553	698
	Sample 75	LLS	85	2	25463247	C	T	DNMT3A	exonic	NM_022552	DNMT3A:NM_022552:exon19:c.G2246A:p.R749H	R749H	0.0935	4375	409
	Sample 75	AV1	70	2	25463247	C	T	DNMT3A	exonic	NM_022552	DNMT3A:NM_022552:exon19:c.G2246A:p.R749H	R749H	0.1166	2581	301
	Sample 75	LLS	85	2	25467163	GC	G	DNMT3A	exonic	NM_022552	DNMT3A:NM_022552:exon15:c.1711delG:p.A571Lfs*80	A571Lfs*80	0.0043	4448	19
	Sample 75	AV1	70	2	25467163	GC	G	DNMT3A	exonic	NM_022552	DNMT3A:NM_022552:exon15:c.1711delG:p.A571Lfs*80	A571Lfs*80	0.0111	2888	32
	Sample 67	LLS	83	2	25469150	G	C	DNMT3A	exonic	NM_022552	DNMT3A:NM_022552:exon11:c.C1308G:p.Y436X	Y436X	0.1779	5944	1058
	Sample 67	Base	65	2	25469150	G	C	DNMT3A	exonic	NM_022552	DNMT3A:NM_022552:exon11:c.C1308G:p.Y436X	Y436X	0.1498	8510	1276
	Sample 86	LLS	87	4	106156783	CCAGGATGGATTGAA	C	TET2	exonic	NM_001127208	TET2:NM_001127208:exon3:c.1685_1698del:p.P562Lfs*16	P562Lfs*16	0.0276	139	4
	Sample 86	AV1	72	4	106156783	CCAGGATGGATTGAA	C	TET2	exonic	NM_001127208	TET2:NM_001127208:exon3:c.1685_1698del:p.P562Lfs*16	P562Lfs*16	0.0195	308	6
	Sample 86	LLS	87	4	106157355	TA	T	TET2	exonic	NM_001127208	TET2:NM_001127208:exon3:c.2257delA:p.E754Rfs*59	E754Rfs*59	0.0442	1086	48
	Sample 86	AV1	72	4	106157355	TA	T	TET2	exonic	NM_001127208	TET2:NM_001127208:exon3:c.2257delA:p.E754Rfs*59	E754Rfs*59	0.0033	2412	8
	Sample 86	LLS	87	4	106157527	C	T	TET2	exonic	NM_001127208	TET2:NM_001127208:exon3:c.C2428T:p.Q810X	Q810X	0.0824	170	14
	Sample 86	AV1	72	4	106157527	C	T	TET2	exonic	NM_001127208	TET2:NM_001127208:exon3:c.C2428T:p.Q810X	Q810X	0	436	0
	Sample 86	LLS	87	4	106158157	C	T	TET2	exonic	NM_001127208	TET2:NM_001127208:exon3:c.C3058T:p.Q1020X	Q1020X	0.1759	961	169
	Sample 86	AV1	72	4	106158157	C	T	TET2	exonic	NM_001127208	TET2:NM_001127208:exon3:c.C3058T:p.Q1020X	Q1020X	0.0569	2036	116
	Sample 86	LLS	87	4	106190803	G	T	TET2	exonic	NM_001127208	TET2:NM_001127208:exon9:c.G4081T:p.G1361C	G1361C	0.0436	3526	154
	Sample 86	AV1	72	4	106190803	G	T	TET2	exonic	NM_001127208	TET2:NM_001127208:exon9:c.G4081T:p.G1361C	G1361C	0.0206	8231	170
	Sample 86	LLS	87	9	5073770	G	T	JAK2	exonic	NM_004972	JAK2:NM_004972:exon14:c.G1849T:p.V617F	V617F	0.146	1826	267
	Sample 86	AV1	72	9	5073770	G	T	JAK2	exonic	NM_004972	JAK2:NM_004972:exon14:c.G1849T:p.V617F	V617F	0.0161	3979	64
	Sample 64	AV6	60	20	31023083	C	A	ASXL1	exonic	NM_015338	ASXL1:NM_015338:exon12:c.C2568A:p.C856X	C856X	0	1845	0
	Sample 64	AV1	55	20	31023083	C	A	ASXL1	exonic	NM_015338	ASXL1:NM_015338:exon12:c.C2568A:p.C856X	C856X	0	2816	0
	Sample 64	AV3	57	20	31023083	C	A	ASXL1	exonic	NM_015338	ASXL1:NM_015338:exon12:c.C2568A:p.C856X	C856X	0	2481	0
	Sample 64	LLS	70	20	31023083	C	A	ASXL1	exonic	NM_015338	ASXL1:NM_015338:exon12:c.C2568A:p.C856X	C856X	0.0251	1114	28
	Sample 64	AV6	60	2	25505463	G	A	DNMT3A	exonic	NM_022552	DNMT3A:NM_022552:exon4:c.C295T:p.P99S	P99S	0.0161	498	8
	Sample 64	AV1	55	2	25505463	G	A	DNMT3A	exonic	NM_022552	DNMT3A:NM_022552:exon4:c.C295T:p.P99S	P99S	0	1344	0
	Sample 64	AV3	57	2	25505463	G	A	DNMT3A	exonic	NM_022552	DNMT3A:NM_022552:exon4:c.C295T:p.P99S	P99S	0.0017	1188	2
	Sample 64	LLS	70	2	25505463	G	A	DNMT3A	exonic	NM_022552	DNMT3A:NM_022552:exon4:c.C295T:p.P99S	P99S	0.0042	950	4
	Sample 64	AV6	60	2	25523007	C	T	DNMT3A	splicing	NM_022552	NM_175629:exon3:c.177+1G>A;NM_022552:exon3:c.177+1G>A;NM_001320892:exon3:c.177+1G>A;NM_175630:exon3:c.177+1G>A	nan	0.0102	1270	13
	Sample 64	AV1	55	2	25523007	C	T	DNMT3A	splicing	NM_022552	NM_175629:exon3:c.177+1G>A;NM_022552:exon3:c.177+1G>A;NM_001320892:exon3:c.177+1G>A;NM_175630:exon3:c.177+1G>A	nan	0.0071	2371	17
	Sample 64	AV3	57	2	25523007	C	T	DNMT3A	splicing	NM_022552	NM_175629:exon3:c.177+1G>A;NM_022552:exon3:c.177+1G>A;NM_001320892:exon3:c.177+1G>A;NM_175630:exon3:c.177+1G>A	nan	0.0048	2088	10
	Sample 64	LLS	70	2	25523007	C	T	DNMT3A	splicing	NM_022552	NM_175629:exon3:c.177+1G>A;NM_022552:exon3:c.177+1G>A;NM_001320892:exon3:c.177+1G>A;NM_175630:exon3:c.177+1G>A	nan	0.002	1480	3
	Sample 64	AV6	60	9	5073770	G	T	JAK2	exonic	NM_004972	JAK2:NM_004972:exon14:c.G1849T:p.V617F	V617F	0.1051	2964	312
	Sample 64	AV1	55	9	5073770	G	T	JAK2	exonic	NM_004972	JAK2:NM_004972:exon14:c.G1849T:p.V617F	V617F	0.0017	4779	8
	Sample 64	AV3	57	9	5073770	G	T	JAK2	exonic	NM_004972	JAK2:NM_004972:exon14:c.G1849T:p.V617F	V617F	0.0157	4213	66
	Sample 64	LLS	70	9	5073770	G	T	JAK2	exonic	NM_004972	JAK2:NM_004972:exon14:c.G1849T:p.V617F	V617F	0.4069	1224	498
	Sample 152	LLS	80	20	31022277	C	T	ASXL1	exonic	NM_015338	ASXL1:NM_015338:exon12:c.C1762T:p.Q588X	Q588X	0.0258	852	22
	Sample 152	AV1	66	20	31022277	C	T	ASXL1	exonic	NM_015338	ASXL1:NM_015338:exon12:c.C1762T:p.Q588X	Q588X	0.0101	1189	12
	Sample 152	LLS	80	2	25466828	AG	A	DNMT3A	exonic	NM_022552	DNMT3A:NM_022552:exon16:c.1874delC:p.P625Lfs*26	P625Lfs*26	0.0439	2482	109
	Sample 152	AV1	66	2	25466828	AG	A	DNMT3A	exonic	NM_022552	DNMT3A:NM_022552:exon16:c.1874delC:p.P625Lfs*26	P625Lfs*26	0.0592	2096	124
	Sample 152	LLS	80	2	25497814	CT	C	DNMT3A	exonic	NM_022552	DNMT3A:NM_022552:exon6:c.634delA:p.R212Gfs*13	R212Gfs*13	0.011	908	10
	Sample 152	AV1	66	2	25497814	CT	C	DNMT3A	exonic	NM_022552	DNMT3A:NM_022552:exon6:c.634delA:p.R212Gfs*13	R212Gfs*13	0	549	0
	Sample 174	Base	77	2	25457242	C	T	DNMT3A	exonic	NM_022552	DNMT3A:NM_022552:exon23:c.G2645A:p.R882H	R882H	0.1828	3556	650
	Sample 174	Base	77	4	106157317	C	T	TET2	exonic	NM_001127208	TET2:NM_001127208:exon3:c.C2218T:p.Q740X	Q740X	0.0111	718	8
	Sample 174	Base	77	4	106197317	A	G	TET2	exonic	NM_001127208	TET2:NM_001127208:exon11:c.A5650G:p.T1884A	T1884A	0.013	2154	28
	Sample 68	LLS	76	4	106156342	G	GT	TET2	exonic	NM_001127208	TET2:NM_001127208:exon3:c.1244dupT:p.P416Sfs*27	P416Sfs*27	0.0765	654	50
	Sample 68	Base	58	4	106156342	G	GT	TET2	exonic	NM_001127208	TET2:NM_001127208:exon3:c.1244dupT:p.P416Sfs*27	P416Sfs*27	0	1096	0
	Sample 150	AV1	61	11	119148919	T	C	CBL	exonic	NM_005188	CBL:NM_005188:exon8:c.T1139C:p.L380P	L380P	0.0002	11511	2
	Sample 150	LLS	75	11	119148919	T	C	CBL	exonic	NM_005188	CBL:NM_005188:exon8:c.T1139C:p.L380P	L380P	0.0113	7670	87
	Sample 150	AV1	61	4	106156606	G	T	TET2	exonic	NM_001127208	TET2:NM_001127208:exon3:c.G1507T:p.E503X	E503X	0.1671	1903	318
	Sample 150	LLS	75	4	106156606	G	T	TET2	exonic	NM_001127208	TET2:NM_001127208:exon3:c.G1507T:p.E503X	E503X	0.3546	1128	400
	Sample 150	AV1	61	4	106156900	AC	A	TET2	exonic	NM_001127208	TET2:NM_001127208:exon3:c.1802delC:p.S602Pfs*37	S602Pfs*37	0.0137	8888	122
	Sample 150	LLS	75	4	106156900	AC	A	TET2	exonic	NM_001127208	TET2:NM_001127208:exon3:c.1802delC:p.S602Pfs*37	S602Pfs*37	0.0007	5398	4
	Sample 90	LLS	82	17	58740527	TGC	T	PPM1D	exonic	NM_003620	PPM1D:NM_003620:exon6:c.1433_1434del:p.A479*	A479*	0.2004	5799	1164
	Sample 90	AV1	68	17	58740527	TGC	T	PPM1D	exonic	NM_003620	PPM1D:NM_003620:exon6:c.1433_1434del:p.A479*	A479*	0.1108	3124	347
	Sample 90	LLS	82	4	106156048	C	T	TET2	exonic	NM_001127208	TET2:NM_001127208:exon3:c.C949T:p.Q317X	Q317X	0.0148	2770	41
	Sample 90	AV1	68	4	106156048	C	T	TET2	exonic	NM_001127208	TET2:NM_001127208:exon3:c.C949T:p.Q317X	Q317X	0.0026	1547	4
	Sample 164	AV6	72	2	25464544	C	T	DNMT3A	exonic	NM_022552	DNMT3A:NM_022552:exon17:c.G1969A:p.V657M	V657M	0.015	3661	55
	Sample 164	Base	66	2	25464544	C	T	DNMT3A	exonic	NM_022552	DNMT3A:NM_022552:exon17:c.G1969A:p.V657M	V657M	0.0258	3296	85
	Sample 164	AV3	69	2	25464544	C	T	DNMT3A	exonic	NM_022552	DNMT3A:NM_022552:exon17:c.G1969A:p.V657M	V657M	0.0095	1268	12
	Sample 164	LLS	84	2	25464544	C	T	DNMT3A	exonic	NM_022552	DNMT3A:NM_022552:exon17:c.G1969A:p.V657M	V657M	0.0098	2345	23
	Sample 164	AV6	72	2	25471035	GGCCTCCTCCAC	G	DNMT3A	exonic	NM_022552	DNMT3A:NM_022552:exon7:c.715_725del:p.V239Qfs*10	V239Qfs*10	0.0119	4074	49
	Sample 164	Base	66	2	25471035	GGCCTCCTCCAC	G	DNMT3A	exonic	NM_022552	DNMT3A:NM_022552:exon7:c.715_725del:p.V239Qfs*10	V239Qfs*10	0.0124	5047	63
	Sample 164	AV3	69	2	25471035	GGCCTCCTCCAC	G	DNMT3A	exonic	NM_022552	DNMT3A:NM_022552:exon7:c.715_725del:p.V239Qfs*10	V239Qfs*10	0.016	2184	35
	Sample 164	LLS	84	2	25471035	GGCCTCCTCCAC	G	DNMT3A	exonic	NM_022552	DNMT3A:NM_022552:exon7:c.715_725del:p.V239Qfs*10	V239Qfs*10	0.007	3138	22
	Sample 164	AV6	72	2	25523007	C	T	DNMT3A	splicing	NM_022552	NM_175629:exon3:c.177+1G>A;NM_022552:exon3:c.177+1G>A;NM_001320892:exon3:c.177+1G>A;NM_175630:exon3:c.177+1G>A	nan	0.0086	3472	30
	Sample 164	Base	66	2	25523007	C	T	DNMT3A	splicing	NM_022552	NM_175629:exon3:c.177+1G>A;NM_022552:exon3:c.177+1G>A;NM_001320892:exon3:c.177+1G>A;NM_175630:exon3:c.177+1G>A	nan	0.003	2989	9
	Sample 164	AV3	69	2	25523007	C	T	DNMT3A	splicing	NM_022552	NM_175629:exon3:c.177+1G>A;NM_022552:exon3:c.177+1G>A;NM_001320892:exon3:c.177+1G>A;NM_175630:exon3:c.177+1G>A	nan	0.012	1077	13
	Sample 164	LLS	84	2	25523007	C	T	DNMT3A	splicing	NM_022552	NM_175629:exon3:c.177+1G>A;NM_022552:exon3:c.177+1G>A;NM_001320892:exon3:c.177+1G>A;NM_175630:exon3:c.177+1G>A	nan	0.0084	1898	16
